# Supplementary material for: A Systematic Review of Pharmacovigilance Systems in Developing Countries Using the WHO Pharmacovigilance Indicators
Source: Ther Innov Regul Sci. 2022 Jun 3;56(5):717–43. doi: 10.1007/s43441-022-00415-y (PMC9356965; doi:10.1007/s43441-022-00415-y)
Supplement: Supplementary file 4 — Supplementary file4 (XLSX 101 kb) [file 43441_2022_415_MOESM4_ESM.xlsx]

## Sheet: Cover Page
		A systematic review of pharmacovigilance systems in developing countries using the WHO pharmacovigilance indicators
								Hamza Y. Garashi, Douglas T. Steinke, Ellen I. Schafheutle
								Correspondence: hamza.garashi@postgrad.manchester.ac.uk
				Division of Pharmacy and Optometry, School of Health Sciences, Faculty of Biology, Medicine and Health, The University of Manchester, Manchester M13 9PT, UK

## Sheet: Studies
Author(s) and publication year/Assessment Indicators	Core Indicators																											Complementary Indicators
	Core Structural Indicators										Core Process Indicators									Core Outcome/Impact Indicators									Complementary Structural Indicators										Complementary Process Indicators
	1.Existence of a pharmacovigilance center, department, or unit with a standard accommodation	2.Existence of a statutory provision (national policy, legislation) for pharmacovigilance	3.Existence of a medicines regulatory authority or agency (drug therapeutic committee in hospital or drugs' regulatory unit in companies)	4.Existence of any regular financial provision (e.g. statutory budget) for the pharmacovigilance centre	5.The pharmacovigilance centre has human resources to carry out its functions properly	6.Existence of a standard ADR reporting form in the setting which provides for reporting: a.suspected medication errors; b.suspected counterfeit/substandard medicines; c.therapeutic ineffectiveness; d.suspected misuse, abuse of and/or dependence on medicines, e.ADRs by members of the general public	7.A process is in place for collection, recording and analysis of ADR reports	8.Incorporation of pharmacovigilance into the national curriculum of the various healthcare professions (medical doctors, dentists, pharmacists, nurses or midwives, others)	9.Existence of a newsletter, information bulletin or website for dissemination of pharmacovigilance information	10.Existence of a national ADR or pharmacovigilance advisory committee or an expert committee in the setting capable of providing advice on medicine safety	1.Total number of ADR reports received in the previous calendar year (also expressed as number of ADRs per 100,000 persons in the population)	2.Current total number of reports in the national/regional/local database	3.Percentage of total annual reports acknowledged and/or issued feedback	4.Percentage of total reports subjected to causality assessment in the previous calendar year	5.Percentage of total annual reports satisfactorily completed and submitted to the national pharmacovigilance centre in the previous calendar year and percentage of reports submitted to the national centre that are committed to the WHO database	6.Percentage of total reports attributed to therapeutic ineffectiveness received in the previous calendar year	7.Percentage of reports on medication errors reported in the previous year	8.Percentage of registered pharmaceutical companies having a functional pharmacovigilance system	9.Number of active surveillance activities initiated, ongoing or completed during the past five calendar years	1.Number of signals detected in the past five years by the pharmacovigilance centre	2.Number of regulatory actions taken in the preceding year as a consequence of national pharmacovigilance activities: product label changes; safety warnings to health professionalas and the general public; withdrawals; and restrictions on use	3.Number of medicine-related hospital admissions per 1000 admissions	4.Number of medicine-related deaths per 1000 persons served by the hospital per year	5.Medicine-related deaths per 100,000 persons in the population	6.Average cost (US$) of treatment of medicine-related illness	7.Average duration (days) of medicine-related extension of hospital stay	8.Average cost (US$) of medicine-related hospitalisation	1.Existence of dedicated computer for pharmacovigilance activities	2.Existence of a source of data on consumption and prescription of medicines	3.Existence of functioning and accessible communication facilities in the pharmacovigilance centre	4.Existence of a library or other reference source for drug safety information	5.Existence of a computerized case-report management system	6.Existence of a programme (including a laboratory) for monitoring the quality of pharmaceutical products that collaborates with the pharmacovigilance programme	7.Existence of an essential medicines list which is in use	8.Systematic consideration of pharmacovigilance data when developing the main standard treatment guidelines	9.The pharmacovigilance centre organises training courses for healthcare professionals and the general public	10.Avilability of web-based pharmacovigilance training tools for healthcare professionals and the general public	11.Existence of requirements mandating market authorisation holders to submit periodic safety update reports (PSURs)	1.Percentage of healthcare facilities with a functional pharmacovigilance unit (i.e. submitting ≥ 10 reports to the pharmacovigilance centre) in the previous year	2.Percentage of total reports sent in the previous year by the different stakeholders (medical doctors, dentists, pharmacists, nurses or midwives, the general public, manufacturers)	3.Total number of reports received per million population per year	4.Average number of reports per number of health-care providers (medical doctors, dentists, pharmacists, nurses or midwives) per year	5.Percentage of healthcare providers aware of and knowledgeable about ADRs per facility	6.Percentage of patients leaving a health facility aware of ADRs in general	7.Number of face-to-face training sessions in pharmacovigilance organized in the previous year (healthcare professionals, the general public)	8.Number of individuals who received face-to-face training in pharmacovigilance in the previous year (healthcare professionals, the general public)	9.Total number of national reports for a specific product per volume of sales of that product in the country (product specific) from the industry	10.Number and percentage of registered products with a pharmacovigilance plan (RMP) and/or a risk management strategy among the marketing authorisation holders (MAHs) in the country	11.Percentage of market authorisation holders who submit periodic safety update reports to the regulatory authority as stipulated in the country
Abiri, O. T. and Johnson, W. C. N. (2019)	P	P	P	P	P	P	P	P	P	P	P	O	O	O	O	O	O	O	P	P	P	O	O	O	O	O	O	P	O	P	P	O	P	O	O	P	O	O	P	O	O	O	O	O	O	O	O	P	O
Allabi, A. C. and Nwokike, J. (2014)	P	P	P	O	P	P	P	O	O	P	O	O	O	O	O	O	O	P	O	O	P	O	O	O	O	O	O	O	O	O	P	O	P	O	O	P	O	P	O	O	O	O	O	O	O	O	O	O	O
Alshammari, T. M. et al. (2020)	P	P	P	P	P	P	O	O	P	P	P	P	O	P	O	O	O	O	O	O	P	O	O	O	O	O	O	P	O	P	P	P	P	O	O	O	O	P	O	P	O	O	O	O	O	O	O	O	O
Barry, A. et al. (2020)	P	P	P	P	P	P	P	P	P	P	P	O	O	P	P	O	O	O	P	P	P	O	O	O	O	O	O	P	P	O	O	P	P	P	P	P	P	P	P	P	P	O	O	O	P	P	P	P	P
Barry, A. et al. (2021)	O	P	P	P	O	P	P	O	P	O	P	P	O	P	P	O	O	O	P	P	P	P	O	O	O	O	O	O	O	P	O	O	P	O	P	P	O	O	P	O	O	O	O	O	O	P	O	O	O
Chan, C. L. et al. (2017)	P	P	P	O	O	O	P	O	O	O	P	P	O	O	O	O	O	O	O	P	P	O	O	O	O	O	O	P	O	O	O	P	O	O	O	O	O	O	O	O	P	O	O	O	O	O	O	O	O
Ejekam C. S. et al. (2020)	P	P	P	P	P	P	P	O	P	P	P	P	O	O	P	P	O	O	O	O	O	P	P	O	O	O	O	P	O	O	O	P	O	O	O	P	O	O	O	O	O	O	O	O	O	O	O	O	O
Kabore, L. et al. (2013)	P	P	P	P	P	P	P	O	P	P	P	O	O	O	O	O	O	O	P	P	P	O	O	O	O	O	O	P	O	P	P	P	P	O	O	P	O	O	P	O	O	O	O	O	O	O	O	P	O
Kaewpanukrungsi, W. and Anantachoti, P. (2015)	P	P	P	P	P	P	P	O	P	P	O	O	O	O	O	O	O	O	O	P	P	O	O	O	O	O	O	P	O	P	O	P	O	O	P	P	O	O	O	O	O	O	O	O	O	O	O	O	O
Maigetter, K. et al. (2015)	P	P	P	P	P	P	O	P	P	P	P	O	P	O	P	O	O	O	O	O	O	O	O	O	O	O	O	O	O	O	O	O	O	O	O	P	O	P	O	O	P	O	O	O	O	O	O	O	O
Mugauri, H. et al. (2018)	P	P	P	O	O	P	P	O	O	O	P	P	P	P	P	O	O	O	O	P	P	O	O	O	O	O	O	P	O	P	O	P	O	O	O	O	O	O	P	O	P	O	O	O	O	O	O	O	O
Muringazuva, C. et al. (2017)	P	P	P	O	O	O	P	O	P	O	O	O	O	O	O	O	O	O	O	O	O	O	O	O	O	O	O	O	O	P	O	O	O	O	O	O	O	O	O	O	O	O	P	O	O	O	O	O	O
Mustafa, G. et al. (2013)	O	P	O	O	O	O	O	O	P	O	O	O	O	O	O	O	O	O	O	O	O	O	O	O	O	O	O	O	O	O	O	O	O	O	P	O	O	O	P	O	O	O	P	O	O	O	O	O	O
Nwaiwu, O. et al. (2016)	P	O	P	O	O	O	P	O	O	O	O	O	O	O	O	O	O	O	O	O	O	O	O	O	O	O	O	O	O	O	O	O	O	O	O	O	O	O	O	O	O	O	O	O	O	O	O	P	O
Opadeyi, A. O. et al. (2018)	P	P	P	P	P	P	P	P	P	P	P	P	P	P	P	P	P	O	P	P	P	P	P	P	P	P	P	O	O	O	O	O	O	O	O	O	O	O	O	O	O	O	O	O	O	O	O	O	O
Qato, D. M. (2018)	P	P	P	P	P	P	P	O	P	P	P	O	O	P	P	O	O	O	P	P	P	O	O	O	O	O	O	P	O	P	P	P	O	O	P	P	O	O	O	P	P	O	O	O	O	O	O	P	O
Rorig, K. D. V. and de Oliveira, C. L. (2012)	P	P	P	O	O	O	O	O	O	O	O	O	O	O	O	O	O	P	O	O	O	O	O	O	O	O	O	O	O	O	O	O	O	O	O	O	O	O	O	P	O	O	O	O	O	O	O	O	O
Shin, J. Y. et al. (2019)	P	P	O	O	O	P	P	O	P	P	O	O	O	O	O	P	P	O	P	P	P	P	P	P	P	P	P	P	O	P	O	P	O	O	O	O	O	P	O	P	O	O	O	O	O	O	O	O	O
Suwankesawong, W. et al. (2016)	P	P	O	O	P	P	O	O	P	P	P	P	O	P	P	O	O	O	P	P	P	O	O	O	O	O	O	O	O	O	O	O	O	O	O	P	O	P	O	O	P	O	O	O	O	O	O	P	O
Wilbur, K. (2013)	P	P	O	P	P	P	P	P	P	O	P	O	P	P	O	O	O	O	O	O	P	O	O	O	O	O	O	P	O	P	O	P	O	O	P	O	O	O	O	O	O	O	O	O	O	O	O	O	O
Zhang, X. et al. (2019)	P	P	P	P	P	P	P	P	P	O	O	O	P	O	O	O	O	O	O	O	O	O	O	O	O	O	O	P	O	P	P	P	O	O	O	O	O	O	O	O	O	O	O	O	O	O	O	P	O
Key:
A (P) indicates "Yes", (O) indicates "No".
[truncated: 14 more columns]

## Sheet: Studies Scoring
Author(s) and publication year/Assessment Indicators	Core Indicators																											Complementary Indicators
	Core Structural Indicators										Core Process Indicators									Core Outcome/Impact Indicators									Complementary Structural Indicators										Complementary Process Indicators
	1.Existence of a pharmacovigilance center, department, or unit with a standard accommodation	2.Existence of a statutory provision (national policy, legislation) for pharmacovigilance	3.Existence of a medicines regulatory authority or agency (drug therapeutic committee in hospital or drugs' regulatory unit in companies)	4.Existence of any regular financial provision (e.g. statutory budget) for the pharmacovigilance centre	5.The pharmacovigilance centre has human resources to carry out its functions properly	6.Existence of a standard ADR reporting form in the setting which provides for reporting: a.suspected medication errors; b.suspected counterfeit/substandard medicines; c.therapeutic ineffectiveness; d.suspected misuse, abuse of and/or dependence on medicines, e.ADRs by members of the general public	7.A process is in place for collection, recording and analysis of ADR reports	8.Incorporation of pharmacovigilance into the national curriculum of the various healthcare professions (medical doctors, dentists, pharmacists, nurses or midwives, others)	9.Existence of a newsletter, information bulletin or website for dissemination of pharmacovigilance information	10.Existence of a national ADR or pharmacovigilance advisory committee or an expert committee in the setting capable of providing advice on medicine safety	1.Total number of ADR reports received in the previous calendar year (also expressed as number of ADRs per 100,000 persons in the population)	2.Current total number of reports in the national/regional/local database	3.Percentage of total annual reports acknowledged and/or issued feedback	4.Percentage of total reports subjected to causality assessment in the previous calendar year	5.Percentage of total annual reports satisfactorily completed and submitted to the national pharmacovigilance centre in the previous calendar year and percentage of reports submitted to the national centre that are committed to the WHO database	6.Percentage of total reports attributed to therapeutic ineffectiveness received in the previous calendar year	7.Percentage of reports on medication errors reported in the previous year	8.Percentage of registered pharmaceutical companies having a functional pharmacovigilance system	9.Number of active surveillance activities initiated, ongoing or completed during the past five calendar years	1.Number of signals detected in the past five years by the pharmacovigilance centre	2.Number of regulatory actions taken in the preceding year as a consequence of national pharmacovigilance activities: product label changes; safety warnings to health professionalas and the general public; withdrawals; and restrictions on use	3.Number of medicine-related hospital admissions per 1000 admissions	4.Number of medicine-related deaths per 1000 persons served by the hospital per year	5.Medicine-related deaths per 100,000 persons in the population	6.Average cost (US$) of treatment of medicine-related illness	7.Average duration (days) of medicine-related extension of hospital stay	8.Average cost (US$) of medicine-related hospitalisation	1.Existence of dedicated computer for pharmacovigilance activities	2.Existence of a source of data on consumption and prescription of medicines	3.Existence of functioning and accessible communication facilities in the pharmacovigilance centre	4.Existence of a library or other reference source for drug safety information	5.Existence of a computerized case-report management system	6.Existence of a programme (including a laboratory) for monitoring the quality of pharmaceutical products that collaborates with the pharmacovigilance programme	7.Existence of an essential medicines list which is in use	8.Systematic consideration of pharmacovigilance data when developing the main standard treatment guidelines	9.The pharmacovigilance centre organises training courses for healthcare professionals and the general public	10.Avilability of web-based pharmacovigilance training tools for healthcare professionals and the general public	11.Existence of requirements mandating market authorisation holders to submit periodic safety update reports (PSURs)	1.Percentage of healthcare facilities with a functional pharmacovigilance unit (i.e. submitting ≥ 10 reports to the pharmacovigilance centre) in the previous year	2.Percentage of total reports sent in the previous year by the different stakeholders (medical doctors, dentists, pharmacists, nurses or midwives, the general public, manufacturers)	3.Total number of reports received per million population per year	4.Average number of reports per number of health-care providers (medical doctors, dentists, pharmacists, nurses or midwives) per year	5.Percentage of healthcare providers aware of and knowledgeable about ADRs per facility	6.Percentage of patients leaving a health facility aware of ADRs in general	7.Number of face-to-face training sessions in pharmacovigilance organized in the previous year (healthcare professionals, the general public)	8.Number of individuals who received face-to-face training in pharmacovigilance in the previous year (healthcare professionals, the general public)	9.Total number of national reports for a specific product per volume of sales of that product in the country (product specific) from the industry	10.Number and percentage of registered products with a pharmacovigilance plan (RMP) and/or a risk management strategy among the marketing authorisation holders (MAHs) in the country	11.Percentage of market authorisation holders who submit periodic safety update reports to the regulatory authority as stipulated in the country
Abiri, O. T. and Johnson, W. C. N. (2019)	1	1	1	1	1	1	1	1	1	1	1	0	0	0	0	0	0	0	1	1	1	0	0	0	0	0	0	1	0	1	1	0	1	0	0	1	0	0	1	0	0	0	0	0	0	0	0	1	0
Allabi, A. C. and Nwokike, J. (2014)	1	1	1	0	1	1	1	0	0	1	0	0	0	0	0	0	0	1	0	0	1	0	0	0	0	0	0	0	0	0	1	0	1	0	0	1	0	1	0	0	0	0	0	0	0	0	0	0	0
Alshammari, T. M. et al. (2020)	1	1	1	1	1	1	0	0	1	1	1	1	0	1	0	0	0	0	0	0	1	0	0	0	0	0	0	1	0	1	1	1	1	0	0	0	0	1	0	1	0	0	0	0	0	0	0	0	0
Barry, A. et al. (2020)	1	1	1	1	1	1	1	1	1	1	1	0	0	1	1	0	0	0	1	1	1	0	0	0	0	0	0	1	1	0	0	1	1	1	1	1	1	1	1	1	1	0	0	0	1	1	1	1	1
Barry, A. et al. (2021)	0	1	1	1	0	1	1	0	1	0	1	1	0	1	1	0	0	0	1	1	1	1	0	0	0	0	0	0	0	1	0	0	1	0	1	1	0	0	1	0	0	0	0	0	0	1	0	0	0
Chan, C. L. et al. (2017)	1	1	1	0	0	0	1	0	0	0	1	1	0	0	0	0	0	0	0	1	1	0	0	0	0	0	0	1	0	0	0	1	0	0	0	0	0	0	0	0	1	0	0	0	0	0	0	0	0
Ejekam C. S. et al. (2020)	1	1	1	1	1	1	1	0	1	1	1	1	0	0	1	1	0	0	0	0	0	1	1	0	0	0	0	1	0	0	0	1	0	0	0	1	0	0	0	0	0	0	0	0	0	0	0	0	0
Kabore, L. et al. (2013)	1	1	1	1	1	1	1	0	1	1	1	0	0	0	0	0	0	0	1	1	1	0	0	0	0	0	0	1	0	1	1	1	1	0	0	1	0	0	1	0	0	0	0	0	0	0	0	1	0
Kaewpanukrungsi, W. and Anantachoti, P. (2015)	1	1	1	1	1	1	1	0	1	1	0	0	0	0	0	0	0	0	0	1	1	0	0	0	0	0	0	1	0	1	0	1	0	0	1	1	0	0	0	0	0	0	0	0	0	0	0	0	0
Maigetter, K. et al. (2015)	1	1	1	1	1	1	0	1	1	1	1	0	1	0	1	0	0	0	0	0	0	0	0	0	0	0	0	0	0	0	0	0	0	0	0	1	0	1	0	0	1	0	0	0	0	0	0	0	0
Mugauri, H. et al. (2018)	1	1	1	0	0	1	1	0	0	0	1	1	1	1	1	0	0	0	0	1	1	0	0	0	0	0	0	1	0	1	0	1	0	0	0	0	0	0	1	0	1	0	0	0	0	0	0	0	0
Muringazuva, C. et al. (2017)	1	1	1	0	0	0	1	0	1	0	0	0	0	0	0	0	0	0	0	0	0	0	0	0	0	0	0	0	0	1	0	0	0	0	0	0	0	0	0	0	0	0	1	0	0	0	0	0	0
Mustafa, G. et al. (2013)	0	1	0	0	0	0	0	0	1	0	0	0	0	0	0	0	0	0	0	0	0	0	0	0	0	0	0	0	0	0	0	0	0	0	1	0	0	0	1	0	0	0	1	0	0	0	0	0	0
Nwaiwu, O. et al. (2016)	1	0	1	0	0	0	1	0	0	0	0	0	0	0	0	0	0	0	0	0	0	0	0	0	0	0	0	0	0	0	0	0	0	0	0	0	0	0	0	0	0	0	0	0	0	0	0	1	0
Opadeyi, A. O. et al. (2018)	1	1	1	1	1	1	1	1	1	1	1	1	1	1	1	1	1	0	1	1	1	1	1	1	1	1	1	0	0	0	0	0	0	0	0	0	0	0	0	0	0	0	0	0	0	0	0	0	0
Qato, D. M. (2018)	1	1	1	1	1	1	1	0	1	1	1	0	0	1	1	0	0	0	1	1	1	0	0	0	0	0	0	1	0	1	1	1	0	0	1	1	0	0	0	1	1	0	0	0	0	0	0	1	0
Rorig, K. D. V. and de Oliveira, C. L. (2012)	1	1	1	0	0	0	0	0	0	0	0	0	0	0	0	0	0	1	0	0	0	0	0	0	0	0	0	0	0	0	0	0	0	0	0	0	0	0	0	1	0	0	0	0	0	0	0	0	0
Shin, J. Y. et al. (2019)	1	1	0	0	0	1	1	0	1	1	0	0	0	0	0	1	1	0	1	1	1	1	1	1	1	1	1	1	0	1	0	1	0	0	0	0	0	1	0	1	0	0	0	0	0	0	0	0	0
Suwankesawong, W. et al. (2016)	1	1	0	0	1	1	0	0	1	1	1	1	0	1	1	0	0	0	1	1	1	0	0	0	0	0	0	0	0	0	0	0	0	0	0	1	0	1	0	0	1	0	0	0	0	0	0	1	0
Wilbur, K. (2013)	1	1	0	1	1	1	1	1	1	0	1	0	1	1	0	0	0	0	0	0	1	0	0	0	0	0	0	1	0	1	0	1	0	0	1	0	0	0	0	0	0	0	0	0	0	0	0	0	0
Zhang, X. et al. (2019)	1	1	1	1	1	1	1	1	1	0	0	0	1	0	0	0	0	0	0	0	0	0	0	0	0	0	0	1	0	1	1	1	0	0	0	0	0	0	0	0	0	0	0	0	0	0	0	1	O
Total "Yes"	19	20	17	12	13	16	16	6	16	12	13	7	5	8	8	3	2	2	8	11	14	4	3	2	2	2	2	12	1	11	6	11	6	1	6	10	1	6	6	5	6	0	2	0	1	2	1	7	1
Percentage "Yes"	0.904762	0.952381	0.809524	0.571429	0.619048	0.761905	0.761905	0.285714	0.761905	0.571429	0.619048	0.333333	0.238095	0.380952	0.380952	0.142857	0.0952381	0.0952381	0.380952	0.52381	0.666667	0.190476	0.142857	0.0952381	0.0952381	0.0952381	0.0952381	0.571429	0.047619	0.52381	0.285714	0.52381	0.285714	0.047619	0.285714	0.47619	0.047619	0.285714	0.285714	0.238095	0.285714	0	0.0952381	0	0.047619	0.0952381	0.047619	0.333333	0.047619
Key:
A (P) indicates "Yes", (O) indicates "No".
[truncated: 15 more columns]

## Sheet: Countries
Country/Assessment Indicators	Core Indicators																											Complementary Indicators
	Core Structural Indicators										Core Process Indicators									Core Outcome/Impact Indicators								Complementary Structural Indicators											Complementary Process Indicators
	1.Existence of a pharmacovigilance center, department, or unit	2.Existence of a statutory provision (national policy, legislation) or guideline for pharmacovigilance	3.Existence of a medicines regulatory authority or agency (drug therapeutic committee in hospital, or regulatory unit in companies)	4.Existence of any regular financial provision (e.g. statutory budget) for the pharmacovigilance centre	5.The pharmacovigilance centre has human resources to carry out its functions properly	6.Existence of a standard ADR reporting form in the setting which provides for reporting: a.suspected medication errors (MEs); b.suspected counterfeit/substandard medicines; c.therapeutic ineffectiveness; d.suspected misuse, abuse of and/or dependence on medicines, e. ADRs by members of the general public	7.A process is in place for collection, recording and analysis of ADR reports	8.Incorporation of pharmacovigilance into the national curriculum of the various healthcare professions (medical doctors, dentists, pharmacists, nurses or midwives, others)	9.Existence of a newsletter, information bulletin or website for dissemination of pharmacovigilance information	10.Existence of a national ADR or pharmacovigilance advisory committee or an expert committee in the setting capable of providing advice on medicine safety	1.Total number of ADR reports received in the previous calendar year (also expressed as number of ADRs per 100,000 persons in the population)	2.Current total number of reports in the national/regional/local database	3.Percentage of total annual reports acknowledged and/or issued feedback	4.Percentage of total reports subjected to causality assessment in the previous calendar year	5.Percentage of total annual reports satisfactorily completed and submitted to the national pharmacovigilance centre in the previous calendar year and percentage of reports submitted to the national centre that are committed to the WHO database	6.Percentage of total reports attributed to therapeutic ineffectiveness received in the previous calendar year	7.Percentage of reports on medication errors reported in the previous year	8.Percentage of registered pharmaceutical companies having a functional pharmacovigilance system	9.Number of active surveillance activities initiated, ongoing or completed during the past five calendar years	1.Number of signals detected in the past five years by the pharmacovigilance centre	2.Number of regulatory actions taken in the preceding year as a consequence of national pharmacovigilance activities: product label changes; safety warnings to health professionalas and the general public; withdrawals; and restrictions on use	3.Number of medicine-related hospital admissions per 1000 admissions	4.Number of medicine-related deaths per 1000 persons served by the hospital per year	5.Number of medicine-related deaths per 100,000 persons in the population	6.Average cost (US$) of treatment of medicine-related illness	7. Average duration (days) of medicine-related extension of hospital stay	8.Average cost (US$) of medicine-related hospitalisation	1.Existence of dedicated computer for pharmacovigilance activities	2.Existence of a source of data on consumption and prescription of medicines	3.Existence of functioning and accessible communication facilities in the pharmacovigilance centre	4.Existence of a library or other reference source for drug safety information	5.Existence of a computerised case-report management system	6.Existence of a programme (including a laboratory) for monitoring the quality of pharmaceutical products that collaborates with the pharmacovigilance programme	7.Existence of an essential medicines list which is in use	8.Systematic consideration of pharmacovigilance data when developing the main standard treatment guidelines	9.The pharmacovigilance centre organises training courses for healthcare professionals (HCPs) and the general public	10.Avilability of web-based pharmacovigilance training tools for healthcare professionals and the general public	11.Existence of requirements mandating market authorisation holders to submit periodic safety update reports (PSURs)	1.Percentage of healthcare facilities with a functional pharmacovigilance unit (i.e. submitting ≥ 10 reports to the pharmacovigilance centre) in the previous year	2.Percentage of total reports sent in the previous year by the different stakeholders (medical doctors, dentists, pharmacists, nurses or midwives, the general public, manufacturers)	3.Total number of reports received per million population per year	4.Average number of reports per number of health-care providers (medical doctors, dentists, pharmacists, nurses or midwives) per year	5.Percentage of healthcare providers aware of and knowledgeable about ADRs per facility	6.Percentage of patients leaving a health facility aware of ADRs in general	7.Number of face-to-face training sessions in pharmacovigilance organized in the previous year (healthcare professionals (HCPs), the general public)	8.Number of individuals who received face-to-face training in pharmacovigilance in the previous year (healthcare professionals, the general public)	9.Total number of national reports for a specific product per volume of sales of that product in the country (product specific) from the industry	10.Number and percentage of registered products with a pharmacovigilance plan (RMP) and/or a risk management strategy among the marketing authorisation holders (MAHs) in the country	11.Percentage of market authorisation holders who submit periodic safety update reports (PSURs) to the regulatory authority as stipulated in the country
Afghanistan (Qato, 2018)	P	O	P	O	P(2 people)	Pa	O	N/A	O	P	0	N/A	N/A	Pb	Pc	N/A	N/A	N/A	0	N/A	0	N/A	N/A	N/A	N/A	N/A	N/A	P	N/A	Telephone: P, Internet: P, Fax: O	P	P(VigiFlow)	N/A	N/A	N/A	P(for HCPs)	N/A	N/A	N/A	(Doctors, Dentists, Pharmacists, Nurses, General Public, Manufacturers: 0%)d	0>	N/A	N/A	N/A	N/A	N/A	N/A	Pab	N/A
Algeria (Qato 2018; Alshammari et al. 2020)	P, P	P, P	P, N/A	P, Pw	P(5 people), P(8 people)	Pa, Pa	O, P	N/A, N/A	P, P	O, O	2500d (6.42 per 100,000)d, 7362h	N/A, N/A	N/A, N/A	Pb, 0%	0%, N/A	N/A, N/A	N/A, N/A	N/A, N/A	100, N/A	N/A, N/A	(5 label changes, 2 withdrawals, 1 restriction)?, (20 label changes, 30 safety warnings, 5 suspensions/withdrawals)	N/A, N/A	N/A, N/A	N/A, N/A	N/A, N/A	N/A, N/A	N/A, N/A	P, P	N/A, N/A	(Telephone: P, Internet: P, Fax: P), P	P, P	P(Excel), P(Excel)	N/A, P	N/A, N/A	N/A, N/A	P(for HCPs), N/A	N/A, N/A	N/A, P(originators and generics)	N/A, N/A	(Doctors: 4%, Pharmacists: 12%, General Public: 0.1%), (Doctors: 17%, Pharmacists: 12%, General Public: 0.3%, Manufacturers: 71%)	64.21d, N/A	N/A, N/A	N/A, N/A	N/A, N/A	N/A, N/A	N/A, N/A	N/A, N/A	0, N/A	N/A, N/A
Bahrain (Wilbur 2013)	O	O	N/A	O	O	O	N/A	O	O	N/A	0	N/A	0	0	N/A	N/A	N/A	N/A	N/A	N/A	0	N/A	N/A	N/A	N/A	N/A	N/A	N/A	N/A	N/A	N/A	O	N/A	N/A	O	O	N/A	N/A	N/A	N/A	N/A	N/A	N/A	N/A	N/A	N/A	N/A	N/A	N/A
Benin (Allabi and Nwokike 2014)	National Centre: P, Hospital: O, PHP: N/A	National Centre: O, Hospital: O, PHP: P(Policy)	National Centre: P, Hospital: O, PHP: N/A	N/A	National Centre: P (1 person), Hospital: O, PHP: N/A	National Centre: Pa, Hospital: O, PHP: N/A	National Centre: N/A, Hospital: O, PHP: P(monitoring guidelines)	N/A	N/A	National Centre: P, Hospital: N/A, PHP: N/A	N/A	N/A	N/A	N/A	N/A	N/A	N/A	6.97% companiese	N/A	N/A	National Centre: 0, Hospital: 0, PHP: N/A	N/A	N/A	N/A	N/A	N/A	N/A	N/A	N/A	N/A	National Centre: N/A, Hospital: N/A, PHP: P	N/A	P	N/A	N/A	National Centre: N/A, Hospital: O, PHP: P(for HCPs)	N/A	O	N/A	N/A	N/A	N/A	N/A	N/A	N/A	N/A	N/A	N/A	N/A
Brazil (Rorig and de Oliveira 2012)	P(39/50 companies)	P	P	N/A	N/A	N/A	N/A	N/A	N/A	N/A	N/A	N/A	N/A	N/A	N/A	N/A	N/A	18% companiesf	N/A	N/A	N/A	N/A	N/A	N/A	N/A	N/A	N/A	N/A	N/A	N/A	N/A	N/A	N/A	N/A	N/A	N/A	N/A	N/A	N/A	Manufacturers: 0.1%g	N/A	N/A	N/A	N/A	N/A	N/A	N/A	N/A	N/A
Brunei (Chan et al. 2017; Shin et al. 2019)	P, P	P, P	N/A, N/A	N/A, N/A	N/A, N/A	N/A, P(MEs: P, therapeutic ineffectiveness: P, counterfeit/substandard: N/A, misuse, abuse or dependence: N/A, public reporting: O)	P, P	N/A, N/A	N/A, P	N/A, O	20u (4.8 per 100,000), N/A	298, N/A	N/A, N/A	N/A, N/A	N/A, N/A	N/A, 2.20%	N/A, 1.10%	N/A, N/A	N/A, 0	0, 0	0, 0	N/A, Pi	N/A, Pi	N/A, Pi	N/A, Pi	N/A, Pi	N/A, Pi	P, P	N/A, N/A	N/A, Internet: P	N/A, N/A	P(VigiFlow), P	N/A, N/A	N/A, N/A	N/A, N/A	N/A, N/A	N/A, N/A	N/A, P	N/A, N/A	N/A, (HCPs: ~82% & Manufacturers: ~18%)	48, N/A	N/A, N/A	N/A, N/A	N/A, N/A	N/A, N/A	N/A, N/A	N/A, N/A	N/A, N/A	N/A, N/A
Burkina Faso (Kabore et al. 2013)	P(National Centre, Hospitals: 2/5, PHPs: 0/6)	P(National Centre, PHPs: 3/6), Hospitals: N/A	National Centre: P, Hospitals: N/A, PHPs: N/A	P(National Centre, Hospitals: 5/5), PHPs: N/A	Pa(National Centre, Hospitals: 5/5, PHPs: 1/6)	Pa(National Centre: MEs only, Hospitals: 5/5 MEs only, PHPs: 2/6 mainly treatment failure)	P(National Centre, Hospitals: 0/5), PHPs: N/A	N/A	P(National Centre, Hospitals: 2/5), PHPs: N/A)	National Centre: P, Hospitals: N/A, PHPs: N/A	National Centre: 1986h, Hospitals: N/A, PHPs: N/A	N/A	N/A	N/A	N/A	N/A	N/A	N/A	National Centre: 1, Hospitals: 0, PHPs: N/A	National Centre: 3j, Hospitals: N/A, PHPs: N/A	National Centre: 7 suspensions and recalls and 31 product restrictionsj, Hospitals: 0, PHPs: 0	N/A	N/A	N/A	N/A	N/A	N/A	P(National Centre, Hospitals: 5/5), PHPs: N/A	N/A	N/A	P(National Centre, Hospitals: 2/5), PHPs: N/A	N/A	P	N/A	N/A	P(National Centre (for HCPs), Hospitals: 4/5 (for HCPs), PHPs: N/A)	N/A	N/A	0	N/A	N/A	N/A	N/A	N/A	N/A	N/A	N/A	Pe(National Centre, Hospitals: 5/5, PHPs: N/A)	N/A
Cambodia (Suwankesawong et al. 2016; Chan et al. 2017)	P, P	P(no requirements for companies), O(no mandatory requiements)	N/A, P	N/A, N/A	P(2 people), N/A	Pa, N/A	N/A, P	N/A, N/A	N/A, N/A	P, N/A	92o (0.2 per 100,000)o, 100u (0.7 per 100,000)	744, 677	N/A, N/A	0%, N/A	(N/A, [652n reports submitted to WHO]), N/A	N/A, N/A	N/A, N/A	N/A, N/A	Pb, N/A	0, 0	Pb, 0	N/A, N/A	N/A, N/A	N/A, N/A	N/A, N/A	N/A, N/A	N/A, N/A	N/A, N/A	N/A, N/A	N/A, N/A	N/A, N/A	N/A, P(VigiFlow)	N/A, N/A	N/A, N/A	N/A, N/A	Pa, N/A	N/A, N/A	N/A, N/A	N/A, N/A	N/A, N/A	2o, 7	N/A, N/A	N/A, N/A	N/A, N/A	N/A, N/A	N/A, N/A	N/A, N/A	0, N/A	N/A, N/A
Chile (Shin et al. 2019)	P	P	N/A	N/A	N/A	P(MEs: P, therapeutic ineffectiveness: P, counterfeit/substandard: N/A, misuse, abuse or dependence: N/A, public reporting: N/A)	P	N/A	P	P	N/A	N/A	N/A	N/A	N/A	0.015	0.0057	N/A	0	0	1 regulatory action and 1 label change	Pi	Pi	Pi	Pi	Pi	Pi	P	N/A	N/A	N/A	P	N/A	N/A	N/A	N/A	N/A	P	N/A	HCPs: ~65%, Manufacturers: ~35%	N/A	N/A	N/A	N/A	N/A	N/A	N/A	N/A	N/A
China (Zhang et al. 2019)	P(371/589 institutions)	P	P	P(104/194 manufacturers and hsopitals)	Pa(583/589 institutions)	Pa	P(488/589 institutions)	P(527/589 institutions)	P(108/589 institutions)	N/A	32,513 (Hospitals: 20,714, Manufacturers: 7627, Drugstores: 4172)h	N/A	N/A	N/A	N/A	N/A	N/A	N/A	N/A	N/A	N/A	N/A	N/A	N/A	N/A	N/A	N/A	P(555/589 institutions)	N/A	P(Telephone: 532/589 instituions, Fax: 308/589 institutions)	P(263/589 institutions)	P(550/589 institutions)	N/A	N/A	N/A	N/A	N/A	N/A	N/A	N/A	N/A	N/A	N/A	N/A	N/A	N/A	N/A	Pa(340/589 institutions)	N/A
Comoros (Qato 2018)	P	O	P	O	O	Pa	O	N/A	O	O	0d	N/A	N/A	0	0	N/A	N/A	N/A	0	N/A	2 restrictionst	N/A	N/A	N/A	N/A	N/A	N/A	O	N/A	Telephone: O, Internet: O, Fax: O	P	O	N/A	N/A	N/A	O	N/A	N/A	N/A	Doctors, Dentists, Pharmacists, Nurses, General Public, Manufacturers: 0%	0d	N/A	N/A	N/A	N/A	N/A	N/A	0	N/A
Djibouti (Qato 2018)	O	O	N/A	O	O	O	O	N/A	N/A	O	N/Ad	N/A	N/A	N/A	N/A	N/A	N/A	N/A	N/A	N/A	N/A	N/A	N/A	N/A	N/A	N/A	N/A	O	N/A	Telephone: O, Internet: O, Fax: O	O	O	N/A	N/A	N/A	N/A	N/A	N/A	N/A	N/A	0>	N/A	N/A	N/A	N/A	N/A	N/A	N/A	N/A
Egypt (Wilbur 2013, Qato 2018, Alshammari et al. 2020)	P, P, P	P, P, P	N/A, P, N/A	Pw, P, Pw	P(10 people), P(35 people) P(42 people)	O(public reporting), Pa, Pa	P, P, P	Pa, N/A, N/A	P, P, P	N/A, P, P	56h, 9136d (10.2 per 100,000)d, 3600h	N/A, N/A, 17,500	Pb, N/A, N/A	0%, Pb, Pb	N/A, Pb, N/A	N/A, N/A, N/A	N/A, N/A, N/A	N/A, N/A, N/A	N/A, 6, N/A	N/A, Pb, N/A	0, (>100 label changes, 15 (API) withdrawals)t, (446 label changes, 446 safety warnings, 48 suspensions/withdrawals)	N/A, N/A, N/A	N/A, N/A, N/A	N/A, N/A, N/A	N/A, N/A, N/A	N/A, N/A, N/A	N/A, N/A, N/A	P, P, P	N/A, N/A, N/A	P, (Telephone: P, Internet: P, Fax: P), P	N/A, P, P	P(VigiFlow), P(VigiFlow), P(VigiFlow)	N/A, N/A, P	N/A, N/A, N/A	O, N/A, N/A	P(for HCPs), P(for HCPs), N/A	N/A, N/A, N/A	N/A, N/A, P(originators and generics)	N/A, N/A, N/A	N/A, N/A, (Doctors, Dentists, Pharmacists, Nurses, General Public: N/A, Manufacturers: 33%)	N/A, 102d, N/A	N/A, N/A, N/A	N/A, N/A, N/A	N/A, N/A, N/A	N/A, N/A, N/A	N/A, N/A, N/A	N/A, N/A, N/A	N/A, Pa, N/A	N/A, N/A, N/A
Ethiopia (Barry et al. 2020; Barry et al. 2021)	P, N/A	P, P	P, P	O, O	P(10 people), N/A	P(no public reporting), Pa	P, P(treatment guidelines/protocol)	Pa, N/A	P, O	P, N/A	N/A (0.67 per 100,000), 0	N/A, N/A	N/A, N/A	2%, 0%	(N/A, [133 reports per year submitted to WHOp]), 0%	N/A, N/A	N/A, N/A	N/A, N/A	1, 0	N/A, 0	4 product withdrawals, 0	N/A, N/A	N/A, N/A	N/A, N/A	N/A, N/A	N/A, N/A	N/A, N/A	P, N/A	O, N/A	P, N/A	N/A, N/A	P, N/A	P, N/A	P, N/A	P, P	P(for HCPs), P (for HCPs)	O, N/A	P, N/A	0%, 0%	(Doctors, Dentists, Pharmacists, Nurses, General Public: N/A, Manufacturers: 0%), N/A	6.7, N/A	N/A, N/A	N/A, N/A	N/A, N/A	N/A, N/A	1300 (HCPs and decision-makers), 89514 (HCPs)	O, N/A	Pa, N/A	N/A, N/A
India (Maigetter et al. 2015)	P	P(policy)	P	O	Pa	Pa	N/A	O	O	P	N/A (1.5 per 100,000)r	N/A	N/A	N/A	N/A, [18,000 reports per year submitted to WHOq]	N/A	N/A	N/A	N/A	N/A	N/A	N/A	N/A	N/A	N/A	N/A	N/A	N/A	N/A	N/A	N/A	N/A	N/A	N/A	N/A	N/A	N/A	N/A	N/A	N/A	15r	N/A	N/A	N/A	N/A	N/A	N/A	N/A	N/A
Indonesia (Suwankesawong et al. 2016; Chan et al. 2017; Shin et al. 2019)	P, P, P	P(includes requirements for HCPs), P(includes requirements for HCPs), P	N/A, P, N/A	N/A, N/A, N/A	P(10 people), N/A, N/A	Pa, N/A, P(MEs: P, therapeutic ineffectiveness: P, counterfeit/substandard: N/A, misuse, abuse or dependence: N/A, public reporting: O)	N/A, P, P	N/A, N/A, N/A	P, N/A, P	P, N/A, P	5 338o (0.69 per 100,000)o , 1190u (0.5 per 100,000), N/A	6102, 6100, N/A	N/A, N/A, N/A	Pb, N/A, N/A	(N/A, [1185o reports submitted to WHO]), N/A, N/A	N/A, N/A, 1.65%	N/A, N/A, 0.03%	N/A, N/A, N/A	Pb, N/A, 2	Pb, 1, 3	Pb, 0, 1 regulatory action & 1 label change	N/A, N/A, Pi	N/A, N/A, Pi	N/A, N/A, Pi	N/A, N/A, Pi	N/A, N/A, Pi	N/A, N/A, Pi	N/A, P, P	N/A, N/A, N/A	N/A, N/A, N/A	N/A, N/A, N/A	N/A, P(VigiFlow/Excel), P	N/A, N/A, N/A	N/A, N/A, N/A	N/A, N/A, N/A	Pb, N/A, N/A	N/A, N/A, N/A	N/A, N/A, P	N/A, N/A, N/A	N/A, N/A, HCPs: ~75% & Manufacturers: ~25%	6.9o, 5, N/A	N/A, N/A, N/A	N/A, N/A, N/A	N/A, N/A, N/A	N/A, N/A, N/A	N/A, N/A, N/A	N/A, N/A, N/A	Pa, N/A, N/A	N/A, N/A, N/A
Iran (Qato 2018)	P	P	P	O	P(5 people)	Pa	P	N/A	O	O	7532d (9.64 per 100,000)d	N/A	N/A	Pb	Pc	N/A	N/A	N/A	3	N/A	N/A	N/A	N/A	N/A	N/A	N/A	N/A	P	N/A	Telephone: P, Internet: P, Fax: P	P	P(Excel, WHO software)	N/A	N/A	N/A	P(for HCPs)	N/A	N/A	N/A	N/A	96.4d	N/A	N/A	N/A	N/A	N/A	N/A	0	N/A
Iraq (Wilbur 2013; Qato 2018; Alshammari et al. 2020)	P, P, P	P(mandatory hospital reporting but not companies), P, P	N/A, P, N/A	Pw, O, Pw	P(2 people), P(4 people), P(3500 people)	P(ADRs from HCPs only), Pa	P, O, P	O, N/A, N/A	O, P, P	N/A, P, P	0, 1500d (4.25 per 100,000)d, 2190h	N/A, N/A, 5600	Pb, N/A, N/A	0%, Pb, Pb	N/A, Pc, N/A	N/A, N/A, N/A	N/A, N/A, N/A	N/A, N/A, N/A	N/A, 3, N/A	N/A, Pb, N/A	Pb(label changes, safety warnings, suspensions/withdrawals), (1 label change, 3 withdrawals, 2 restrictions)t, (3 label changes, 200 safety warnings, 350 suspensions/withdrawals)	N/A, N/A, N/A	N/A, N/A, N/A	N/A, N/A, N/A	N/A, N/A, N/A	N/A, N/A, N/A	N/A, N/A, N/A	P, P, P	N/A, N/A, N/A	P, (Telephone: P, Internet: P, Fax: O), P	N/A, P, P	P(VigiFlow), P(Excel, VigiFlow), P(VigiFlow)	N/A, N/A, P	N/A, N/A, N/A	O, N/A, N/A	P(for HCPs), P(for HCPs), N/A	N/A, N/A, N/A	N/A, N/A, P(originators and generics)	N/A, N/A, N/A	N/A, (Doctors: 1%, Pharmacists: 99%)d, (Doctors: 1%, Pharmacists: 82%, Nurses: 0.2%, Manufacturers: 9%)	N/A, 42.5d, N/A	N/A, N/A, N/A	N/A, N/A, N/A	N/A, N/A, N/A	N/A, N/A, N/A	N/A, N/A, N/A	N/A, N/A, N/A	N/A, 0, N/A	N/A, N/A, N/A
Jordan (Wilbur 2013; Qato 2018; Alshammari et al. 2020)	P, P, P	P(includes requirements for hospitals), P, P	N/A, P, P	Pw, P, Pw	P(2 people), P(6 people), P(5 people)	P(public reporting only), Pa, Pa	P, P, P	O, N/A, N/A	P, P, P	N/A, P, O	42h, 119d (1.61 per 100,000)d, 1000h	N/A, N/A, 10,000	Pb, N/A, N/A	N/A, Pb, Pb	N/A, Pb, N/A	N/A, N/A, N/A	N/A, N/A, N/A	N/A, N/A, N/A	N/A, 0, N/A	N/A, N/A, N/A	P(label changes, safety warnings, suspensions/withdrawals)b, (936 label changes, 1 restriction)t, (50 label changes, 350 safety warnings, 9 suspensions/withdrawals)	N/A, N/A, N/A	N/A, N/A, N/A	N/A, N/A, N/A	N/A, N/A, N/A	N/A, N/A, N/A	N/A, N/A, N/A	P, P, P	N/A, N/A, N/A	P, (Telephone: P, Internet: P, Fax: O), P	N/A, P, P	P(VigiFlow), P(Excel, VigiFlow), P(VigiFlow)	N/A, N/A, P	N/A, N/A, N/A	P, N/A, N/A	P(for HCPs), P(for HCPs), N/A	N/A, N/A, N/A	N/A, N/A, P(originators and generics)	N/A, N/A, N/A	N/A, (Doctors: 38%, Pharmacists: 24%, Manufacturers: 38%)d, (Doctors: 6%, Pharmacists: 0.3%, Nurses: 1%, General Public: 1%, Manufacturers: 90%)	N/A, 16.1d, N/A	N/A, N/A, N/A	N/A, N/A, N/A	N/A, N/A, N/A	N/A, N/A, N/A	N/A, N/A, N/A	N/A, N/A, N/A	N/A, Pa, N/A	N/A, N/A, N/A
Kenya (Barry et al. 2020; Barry et al. 2021)	P, N/A	P(no requirements for companies), P	P, P	P, O	P(5 people), N/A	P(no public reporting), Pa	P, P(treatment guidelines/protocol)	O, N/A	P, O	P, N/A	N/A (3.5 per 100,000), 0	N/A, N/A	N/A, N/A	5.5%, 0%	(N/A, [1421 reports per year submitted to WHO]), 0%	N/A, N/A	N/A, N/A	N/A, N/A	1x, 0x	31y, 0	13 product recalls (voluntary and regulatory), 0	N/A, N/A	N/A, N/A	N/A, N/A	N/A, N/A	N/A, N/A	N/A, N/A	P, N/A	O, N/A	P, N/A	N/A, N/A	P, N/A	P, N/A	P, N/A	P, P	P(for HCPs), P(for HCPs)	O, N/A	O, N/A	0.14%z, 0%	(Doctors, Dentists, Pharmacists, Nurses, General Public: N/A, Manufacturers: 0%), N/A	35, N/A	N/A, N/A	N/A, N/A	N/A, N/A	12 (for HCPs), N/A	384 (HCPs), 8322 (HCPs)	O, N/A	N/A, N/A	N/A, N/A
Kuwait (Wilbur 2013; Qato 2018; Alshammari et al. 2020)	O, P, O	O, O, P	N/A, P, N/A	O, O, O	O, P(4 people), P(5 people)	O, Pa, Pa	N/A, O, P	O, N/A, N/A	O, P, P	N/A, O, O	0, 0d, 645h	N/A, N/A, N/A	0%, N/A, N/A	0%, Pb, 0%	N/A, 0%, N/A	N/A, N/A, N/A	N/A, N/A, N/A	N/A, N/A, N/A	N/A, 0, N/A	N/A, N/A, N/A	0, (1 withdrawal, 2 restrictions)t, N/A	N/A, N/A, N/A	N/A, N/A, N/A	N/A, N/A, N/A	N/A, N/A, N/A	N/A, N/A, N/A	N/A, N/A, N/A	N/A, P, P	N/A, N/A, N/A	N/A, (Telephone: P, Internet: P, Fax: O), P	N/A, O, P	O, O, P(in-house system)	N/A, N/A, P	N/A, N/A, N/A	O, N/A, N/A	O, P(for HCPs), N/A	N/A, N/A, N/A	N/A, N/A, P(originators and generics)	N/A, N/A, N/A	N/A, (Doctors, Dentists, Pharmacists, Nurses, General Public, Manufacturers: 0%)d, (Manufacturers 93%)	N/A, 0d, N/A	N/A, N/A, N/A	N/A, N/A, N/A	N/A, N/A, N/A	N/A, N/A, N/A	N/A, N/A, N/A	N/A, N/A, N/A	N/A, 0, N/A	N/A, N/A, N/A
Laos (Suwankesawong et al. 2016; Chan et al. 2017)	P, P(not designated specifically for PV)	P(no requirements for companies), O(no mandatory requirements)	N/A, P	N/A, N/A	P(5 people), N/A	Pa, N/A	N/A, P	N/A, N/A	N/A, N/A	O, N/A	28* (0.41 per 100,000)*, 3u (0.04 per 100,000)	169, 3	N/A, N/A	0%, N/A	(N/A, [53o reports per year submitted to WHO]), N/A	N/A, N/A	N/A, N/A	N/A, N/A	0, N/A	0, 10	Pb, 0	N/A, N/A	N/A, N/A	N/A, N/A	N/A, N/A	N/A, N/A	N/A, N/A	N/A, P	N/A, N/A	N/A, N/A	N/A, N/A	N/A, P(VigiFlow/Excel)	N/A, N/A	N/A, N/A	N/A, N/A	Pb, N/A	N/A, N/A	N/A, N/A	N/A, N/A	N/A, N/A	4.1*, 0.4	N/A, N/A	N/A, N/A	N/A, N/A	N/A, N/A	N/A, N/A	N/A, N/A	0, N/A	N/A, N/A
Lebanon (Wilbur 2013; Qato 2018; Alshammari et al. 2020)	N/A, O, O	N/A, P, P	N/A, P, N/A	N/A, O, O	N/A, O, P(2 people)	N/A, O, O	N/A, O, P	N/A, N/A, N/A	N/A, O, P	N/A, O, P	N/A, N/Ad, 3h	N/A, N/A, 60	N/A, N/A, N/A	N/A, N/A, Pb	N/A, 0%, N/A	N/A, N/A, N/A	N/A, N/A, N/A	N/A, N/A, N/A	N/A, 0, N/A	N/A, N/A, N/A	N/A, N/A, 0	N/A, N/A, N/A	N/A, N/A, N/A	N/A, N/A, N/A	N/A, N/A, N/A	N/A, N/A, N/A	N/A, N/A, N/A	N/A, P, P	N/A, N/A, N/A	N/A, (Telephone: P, Internet: P, Fax: P), P	N/A, O, P	N/A, O, P(in-house system)	N/A, N/A, O	N/A, N/A, N/A	N/A, N/A, N/A	N/A, O, N/A	N/A, N/A	N/A, N/A, P(originators and generics)	N/A, N/A, N/A	N/A, N/A, Doctors: 100%	N/A, 0>, N/A	N/A, N/A, N/A	N/A, N/A, N/A	N/A, N/A, N/A	N/A, N/A, N/A	N/A, N/A, N/A	N/A, N/A, N/A	N/A, 0, N/A	N/A, N/A, N/A
Libya (Qato 2018; Alshammari et al. 2020)	P, P	O, P	P, N/A	O, Pw	O, P(5 people)	Pa, Pa	O, P	N/A, N/A	O, P	O, O	N/Ad, 6h	N/A, 6	N/A, N/A	N/A, 0%	0%, N/A	N/A, N/A	N/A, N/A	N/A, N/A	N/A, N/A	N/A, N/A	N/A, 0	N/A, N/A	N/A, N/A	N/A, N/A	N/A, N/A	N/A, N/A	N/A, N/A	P, O	N/A, N/A	(Telephone: O, Internet: P, Fax: O), P	O, O	O, O	N/A, P	N/A, N/A	N/A, N/A	O, N/A	N/A, N/A	N/A, P(originators only)	N/A, N/A	N/A, (Doctors: 50%, Pharmacists:33%, Manufacturers: 17%)	0, N/A	N/A, N/A	N/A, N/A	N/A, N/A	N/A, N/A	N/A, N/A	N/A, N/A	0, N/A	N/A, N/A
Malaysia (Suwankesawong et al. 2016; Chan et al. 2017; Shin et al. 2019)	P, P, P	P(includes requirements for HCPs), P(includes requirements for HCPs), P	N/A, P, N/A	N/A, N/A, N/A	P(23 people), N/A, N/A	Pa, N/A, P(MEs: P, therapeutic ineffectiveness: P, counterfeit/substandard: N/A, misuse, abuse or dependence: N/A, public reporting: P)	N/A, P, P	N/A, N/A, N/A	P, N/A, P	P, N/A, P	38,149o (41.93 per 100,00)o, 10,000u (33.7 per 100,000), N/A	92,702; 75,000, N/A	N/A, N/A, N/A	Pb, N/A, N/A	(N/A, [43,834o reports submitted to WHO]), N/A, N/A	N/A, N/A, 1.41%	N/A, N/A, 0.08%	N/A, N/A, N/A	Pb, N/A, 1	Pb, 5, 3	Pb, Pb(label changes, safety warnings, restrictions), 3 regulatory actions & 67 label changes	N/A, N/A, Pi	N/A, N/A, Pi	N/A, N/A, Pi	N/A, N/A, Pi	N/A, N/A, Pi	N/A, N/A, Pi	N/A, P, P	N/A, N/A, N/A	N/A, N/A, N/A	N/A, N/A, N/A	N/A, P(in-house system), P	N/A, N/A, N/A	N/A, N/A, N/A	N/A, N/A, N/A	Pb, N/A, N/A	N/A, N/A, N/A	P, N/A, P	N/A, N/A, N/A	N/A, N/A, HCPs: ~85% & Manufacturers: ~15%	419.3o, 337, N/A	N/A, N/A, N/A	N/A, N/A, N/A	N/A, N/A, N/A	N/A, N/A, N/A	N/A, N/A, N/A	N/A, N/A, N/A	Pa, N/A, N/A	N/A, N/A, N/A
Mexico (Shin et al. 2019)	P	P	N/A	N/A	N/A	P(MEs: N/A, therapeutic ineffectiveness: P, counterfeit/substandard: N/A, misuse, abuse or dependence: N/A, public reporting: P)	P	N/A	P	P	N/A	N/A	N/A	N/A	N/A	0.028	N/A	N/A	N/A	N/A	N/A	Pi	Pi	Pi	Pi	Pi	Pi	P	N/A	Internet: P	N/A	P	N/A	N/A	N/A	N/A	N/A	P	N/A	HCPs: ~35% & Public: ~6% & Manufacturers: ~59%	N/A	N/A	N/A	N/A	N/A	N/A	N/A	N/A	N/A
Morocco (Qato 2018; Alshammari et al. 2020)	P, P	P, P	N/A, N/A	P, Pw	P(16 people), P(15 people)	Pa, Pa	P, P	N/A, N/A	P, P	P, P	3226d (9.51 per 100,000)d, 3300h	N/A, 23,282	N/A, N/A	Pb, N/A	Pb, N/A	N/A, N/A	N/A, N/A	N/A, N/A	10, N/A	Pb, N/A	(1 label change, 1 withdrawal, 2 restrictions)t, N/A	N/A, N/A	N/A, N/A	N/A, N/A	N/A, N/A	N/A, N/A	N/A, N/A	P, P	N/A, N/A	(Telephone: P, Internet: P, Fax: P), P	P, P	P(Excel, VigiFlow), P(VigiFlow)	N/A, P	N/A, N/A	N/A, N/A	P(for HCPs), N/A	N/A, N/A	N/A, P(originators and generics)	N/A, N/A	(Doctors: 54%, Pharmacists: 3%, Nurses: 5%, General Public: 16%, Manufacturers: 5%)d, (Doctors: 50%, Pharmacists: 8%, Nurses: 3%, General Public: 24%, Manufacturers: 15%)	95.1d, N/A	N/A, N/A	N/A, N/A	N/A, N/A	N/A, N/A	N/A, N/A	N/A, N/A	Pa, N/A	N/A, N/A
Myanmar (Chan et al. 2017)	O	N/A	N/A	N/A	N/A	N/A	N/A	N/A	N/A	N/A	N/A	N/A	N/A	N/A	N/A	N/A	N/A	N/A	N/A	N/A	N/A	N/A	N/A	N/A	N/A	N/A	N/A	N/A	N/A	N/A	N/A	N/A	N/A	N/A	N/A	N/A	N/A	N/A	N/A	N/A	N/A	N/A	N/A	N/A	N/A	N/A	N/A	N/A	N/A
Nigeria (Nwaiwu et al. 2016; Opadeyi et al. 2018, Ejekam et al. 2020)	P(8/31 companies), P(3/6 hospitals), P	N/A, P(4/6 hospitals), P	P(31/31 companies), P(4/6 hospitals), P	N/A, P(1/6 hospitals), P	N/A, Pa(6/6 hospitals), Pa	N/A, P(5/6 hospitals: 0/6 covered the entire scope of pharmacovigilance), P(MEs: N/A, therapeutic ineffectiveness: N/A, counterfeit/substandard: N/A, misuse, abuse or dependence: N/A, public reporting: P)	P(8/31 companies), P(3/6 hospitals), P	N/A, P(5/6 hospitals doctors only and 2/6 hospitals doctors and pharmacists), O	N/A, P(1/6 hospitals), P	N/A, P(4/6 hospitals), P	N/A, Range: 0-26b, 1375Õ	N/A, Range 0-831, 16,855	N/A, 0%, N/A	N/A, Range: 0-84.6%, N/A	N/A, (Range#: 0-84.6% reported to local pharmacovigilance centre, 0-100% reported to national pharmacovigilance centre), 790 (HIV/AIDS: 604, Malaria: 112, TB: 74 reports submitted from PHPs to national centre)	N/A, 0%, 0%	N/A, Range: 0-7.7%, N/A	N/A, N/A, N/A	N/A, Range: 0-1, N/A	N/A, Range: 0-1, N/A	N/A, 0, N/A	N/A, Range: 0.1-1.67, 1.01Õ (Number of ADR reports/1000 individuals exposed to medicines in the HIV/AIDS PHP)	N/A, N/A, 0.003Õ(number of medicine-related deaths/1000 individuals exposed to medicines in the HIV/AIDS PHP)	N/A, N/A, N/A	N/A, N/A, N/A	N/A, N/A, N/A	N/A, N/A, N/A	N/A, N/A, P	N/A, N/A, N/A	N/A, N/A, N/A	N/A, N/A, N/A	N/A, N/A, P	N/A, N/A, N/A	N/A, N/A, N/A	N/A, N/A, N/A	N/A, N/A, P(for HCPs)	N/A, N/A, N/A	N/A, N/A, N/A	N/A, N/A, N/A	N/A, N/A, N/A	N/A, N/A, N/A	N/A, N/A, N/A	N/A, N/A, N/A	N/A, N/A, N/A	N/A, N/A, N/A	N/A, N/A, N/A	N/A, N/A, N/A	N/A, Pa(3/31 companies), N/A	N/A, N/A, N/A
Oman (Wilbur 2013; Qato 2018; Alshammari et al. 2020)	P, P, P	P(includes requirements for hospitals), O, P	N/A, P, N/A	Pw, O, Pw	P(2 people), P(3 people), P(5 people)	P(public reporting only), Pa, Pa	P, P, P	O, N/A, N/A	P, O, O	N/A, O, O	831, 1968d (46.46 per 100,000)d, 2400	N/A, N/A, 15,500	0%, N/A, N/A	Pb, Pb, Pb	N/A, Pc, N/A	N/A, N/A, N/A	N/A, N/A, N/A	N/A, N/A, N/A	N/A, 0, N/A	N/A, Pb, N/A	P(safety warnings)b, (2 label changes, 10 withdrawals)t, N/A	N/A, N/A, N/A	N/A, N/A, N/A	N/A, N/A, N/A	N/A, N/A, N/A	N/A, N/A, N/A	N/A, N/A, N/A	P, P, P	N/A, N/A, N/A	N/A, (Telephone: P, Internet: P, Fax: P), P	N/A, P, P	P(Intdis), P(VigiFlow), P(VigiFlow)	N/A, N/A, P	N/A, N/A, N/A	O, N/A, N/A	P(for HCPs), P(for HCPs), N/A	N/A, N/A, N/A	N/A, N/A, P(originators only)	N/A, N/A, N/A	N/A, (Doctors: 19%, Pharmacists: 50%, Nurses: 2%, General Public & Manufacturers: N/A)d, (Doctors: 6%, Pharmacists: 50%, Nurses:4%, Manufacturers: 38%)	N/A, 464.6d, N/A	N/A, N/A, N/A	N/A, N/A, N/A	N/A, N/A, N/A	N/A, N/A, N/A	N/A, N/A, N/A	N/A, N/A, N/A	N/A, 0, N/A	N/A, N/A, N/A
Pakistan (Mustafa et al. 2013; Qato 2018)	N/A, P	P(7/30 hospitals & 10/30 hospital pharmacies), P	N/A, P	N/A, P	N/A, P(2 people)	N/A, O	N/A, P	N/A, N/A	P(1/30 hospitals), O	N/A, O	N/A, 871d (0.47 per 100,000)d	N/A, N/A	N/A, N/A	N/A, N/A	0%, N/A	N/A, N/A	N/A, N/A	N/A, N/A	N/A, 2	N/A, Pb	N/A, (10 label change, 15 suspensions/withdrawals)t	N/A, N/A	N/A, N/A	N/A, N/A	N/A, N/A	N/A, N/A	N/A, N/A	N/A, P	N/A, N/A	N/A, (Telephone: P, Internet: P, Fax: O)	N/A, O	N/A, P(Excel)	N/A, N/A	N/A, N/A	P(1/30 hospitals), N/A	N/A, O	N/A, N/A	N/A, N/A	1/30 hospitals¶, N/A	N/A, (Doctors: 9%, Pharmacists: 2%, Nurses: 1%, Manufacturers: 88%)d	N/A, 4.7d	N/A, N/A	(Doctors: 50.9%, Pharmacists: 49.1%), N/A	N/A, N/A	N/A, N/A	N/A, N/A	N/A, N/A	N/A, Pa	N/A, N/A
Palestine (Wilbur 2013; Qato 2018; Alshammari et al. 2020)	O, O , P	O, O, O	N/A, P, N/A	O, O, O	O, O, P(2 people)	O, Pa, Pa	N/A, O, P	O, N/A, N/A	O, O, P	N/A, O, O	0, 5d (0.09 per 100,000)d, 12h	N/A, N/A, 24	0%, N/A, N/A	0%, Pb, Pb	N/A, 0%, N/A	N/A, N/A, N/A	N/A, N/A, N/A	N/A, N/A, N/A	N/A, 0, N/A	N/A, N/A, N/A	0, (180 label changes, 3 withdrawals, 25 restrictions)t, (6 label changes, 13 safety warnings)	N/A, N/A, N/A	N/A, N/A, N/A	N/A, N/A, N/A	N/A, N/A, N/A	N/A, N/A, N/A	N/A, N/A, N/A	N/A, O, P	N/A, N/A, N/A	N/A, (Telephone: O, Internet: O, Fax: O), P	N/A, O, P	O, O, P(Excel)	N/A, N/A, P	N/A, N/A, N/A	O, N/A, N/A	O, O, N/A	N/A, N/A	N/A, P(originators only)	N/A, N/A, N/A	N/A, (Doctors: 80%, Pharmacists: 20%)d, Manufacturers: 100%	N/A, 0.9d, N/A	N/A, N/A, N/A	N/A, N/A, N/A	N/A, N/A, N/A	N/A, N/A, N/A	N/A, N/A, N/A	N/A, N/A, N/A	N/A, 0, N/A	N/A, N/A, N/A
Papua New Guinea (Shin et al. 2019)	P	P	N/A	N/A	N/A	P(MEs: N/A, therapeutic ineffectiveness: N/A, counterfeit/substandard: N/A, misuse, abuse or dependence: N/A, public reporting: O)	P	N/A	O	O	N/A	N/A	N/A	N/A	N/A	N/A	N/A	N/A	0	0	0	Pi	Pi	Pi	Pi	Pi	Pi	P	N/A	Internet: P	N/A	P	N/A	N/A	N/A	N/A	N/A	O	N/A	HCPs: 100%	N/A	N/A	N/A	N/A	N/A	N/A	N/A	N/A	N/A
Peru (Shin et al. 2019)	P	P	N/A	N/A	N/A	P(MEs: N/A, therapeutic ineffectiveness: P, counterfeit/substandard: N/A, misuse, abuse or dependence: N/A, public reporting: O)	P	N/A	P	O	N/A	N/A	N/A	N/A	N/A	0.02	N/A	N/A	2	0	1 regulatory action and 1 label change	Pi	Pi	Pi	Pi	Pi	Pi	P	N/A	Internet: P	N/A	P	N/A	N/A	N/A	N/A	N/A	O	N/A	HCPs: ~58% & Manufacturers: ~42%	N/A	N/A	N/A	N/A	N/A	N/A	N/A	N/A	N/A
Philippines (Suwankesawong et al. 2016; Chan et al. 2017; Shin et al. 2019)	P, P, P	P(includes requirements for HCPs), P(includes requirements for HCPs), P	N/A, P, N/A	N/A, N/A, N/A	P(4 people), N/A, N/A	Pa, N/A, P(MEs: P, therapeutic ineffectiveness: P, counterfeit/substandard: N/A, misuse, abuse or dependence: N/A, public reporting: P)	N/A, P, P	N/A, N/A, N/A	P, N/A, P	O, N/A, O	12,404o (4.11 per 100,000)o, 1259u (1.4 per 100,000), N/A	32,901, 11,900, N/A	N/A, N/A, N/A	Pb, N/A, N/A	(N/A, [3535o reports submitted to WHO]), N/A, N/A	N/A, N/A, 16.53%	N/A, N/A, 10.88%	N/A, N/A, N/A	Pb, N/A, 2	0, 2, 2	Pb, P(label changes, safety warnings, restrictions)b, 2 regulatory actions	N/A, N/A, Pi	N/A, N/A, Pi	N/A, N/A, Pi	N/A, N/A, Pi	N/A, N/A, Pi	N/A, N/A, Pi	N/A, P, P	N/A, N/A, N/A	N/A, N/A, Internet: P	N/A, N/A, N/A	N/A, P(VigiFlow), P	N/A, N/A, N/A	N/A, N/A, N/A	N/A, N/A, N/A	Pb, N/A, N/A	N/A, N/A, N/A	P, N/A, P	N/A, N/A, N/A	N/A, N/A, (HCPs: ~62%, Manufacturers: ~38%)	41.1o, 14, N/A	N/A, N/A, N/A	N/A, N/A, N/A	N/A, N/A, N/A	N/A, N/A, N/A	N/A, N/A, N/A	N/A, N/A, N/A	Pa, N/A, N/A	N/A, N/A, N/A
Qatar (Wilbur 2013; Qato 2018)	O, O	O, P	N/A, P	O, O	O, O	O, Pa	N/A, P	O, N/A	O, O	N/A, P	0, N/A	N/A, N/A	0%, N/A	0%, Pb	0%, N/A	N/A, N/A	N/A, N/A	N/A, N/A	N/A, N/A	N/A, Pb	0, N/A	N/A, N/A	N/A, N/A	N/A, N/A	N/A, N/A	N/A, N/A	N/A, N/A	N/A, O	N/A, N/A	N/A, (Telephone: O, Internet: O, Fax: O)	N/A, P	O, P(other commercial software)	N/A, N/A	N/A, N/A	O, N/A	O, P(for HCPs)	N/A, N/A	N/A, N/A	N/A, N/A	N/A, N/A	N/A, 0d	N/A, N/A	N/A, N/A	N/A, N/A	N/A, N/A	N/A, N/A	N/A, N/A	N/A, Pa	N/A, N/A
Rwanda (Barry et al. 2020; Barry et al. 2021)	P, N/A	P, O	P, P	O, O	P(2 people), N/A	P(no public reporting), Pa	O, P(treatment guidelines/protocol)	O, N/A	O, O	O, N/A	0, 0	N/A, N/A	N/A, N/A	0%, 0%	(N/A, [6 reports per year submitted to WHOp], 0%	N/A, N/A	N/A, N/A	N/A, N/A	0x, 0x	0, 0	0, 0	N/A, N/A	N/A, N/A	N/A, N/A	N/A, N/A	N/A, N/A	N/A, N/A	P, N/A	O, N/A	P, N/A	N/A, N/A	P, N/A	P, O(No access to quality control laboratory)	P, N/A	O, P	O, P(for HCPs)	O, N/A	O, N/A	0%, 0%	(Doctors, Dentists, Pharmacists, Nurses, General Public: N/A, Manufacturers: 0%), N/A	0, N/A	N/A, N/A	N/A, N/A	N/A, N/A	0, N/A	0, 43725 (HCPs)	O, N/A	N/A, N/A	N/A, N/A
Saudi Arabia (Wilbur 2013; Qato 2018; Alshammari et al. 2020)	P, P, P	P, P, P	N/A, P, P	Pw, P, Pw	P(9 people), P(18 people), P(14 people)	O, Pa, Pa	P, P, P	O, N/A, N/A	P, O, P	N/A, P, P	202h, 461d (1.49 per 100,000)d, 3626h	N/A, N/A, 10,244	Pb, N/A, N/A	Pb, Pb, Pb	N/A, Pc, N/A	N/A, N/A, N/A	N/A, N/A, N/A	N/A, N/A, N/A	N/A, N/A, N/A	N/A, Pb, N/A	Pb(label changes, safety warnings, suspensions/withdrawals), N/A, N/A	N/A, N/A, N/A	N/A, N/A, N/A	N/A, N/A, N/A	N/A, N/A, N/A	N/A, N/A, N/A	N/A, N/A, N/A	P, P, P	N/A, N/A, N/A	P, (Telephone: P, Internet: P, Fax: P), P	N/A, P, P	O, P(Empirica Trace), P(Empirica Trace)	N/A, N/A, P	N/A, N/A, N/A	P, N/A, N/A	P(for HCPs), P(for HCPs), N/A	N/A, N/A, N/A	N/A, N/A, P(originators only)	N/A, N/A, N/A	N/A, N/A, (Pharmacists: 30%, Manufacturers 50%)	N/A, 14.9d, N/A	N/A, N/A, N/A	N/A, N/A, N/A	N/A, N/A, N/A	N/A, N/A, N/A	N/A, N/A, N/A	N/A, N/A, N/A	N/A, Pa, N/A	N/A, N/A, N/A
Sierra Leone (Abiri and Johnson 2019)	P(National Centre, Hospitals: 5/6, PHPs: 6/6)	P(National Centre, PHPs: 2/6), Hospitals: N/A	National Centre: P, Hospitals: N/A, PHPs: N/A	National Centre: P, Hospitals: 0/6, PHPs: 0/6	P(National Centre, Hospitals: 5/6, PHPs: 6/6)	Pa(National Centre, Hospitals: 6/6, PHPs: 6/6)	P(National Centre, Hospitals: 5/6, PHPs: 1/6)	O	National Centre: P, Hospitals: 0/6, PHPs: N/A	National Centre: P, Hospitals: N/A, PHPs: N/A	National Centre: 1084h, Hospitals: N/A, PHPs: N/A	N/A	N/A	N/A	N/A	N/A	N/A	N/A	National Centre: 0, Hospitals: 0, PHPs: 0	Pc(National Centre, Hospitals: N/A, PHPs: N/A)	National Centre: 0, Hospitals: 0, PHPs: 0	N/A	N/A	N/A	N/A	N/A	N/A	P(National Centre, Hospitals: 5/6, PHPs: 0/6)	N/A	N/A	P(National Centre, Hospitals: 5/6, PHPs: N/A)	N/A	P	N/A	N/A	P[National Centre (for HCPs and public), Hospitals: 3/6 (for HCPs), PHPs: 2/6 (for HCPs and public)]	N/A	N/A	0	N/A	N/A	N/A	N/A	N/A	N/A	N/A	N/A	Pa(National Centre, Hospitals: 0/6, PHPs: 6/6)	N/A
Singapore (Suwankesawong et al. 2016; Chan et al. 2017; Shin et al. 2019)	P, P, P	P, P, P	N/A, P, N/A	N/A, N/A, N/A	P(21 people), N/A, N/A	Pa, N/A, P(MEs: N/A, counterfeit/substandard: N/A, misuse, abuse or dependence: N/A, public reporting: O)	N/A, P, P	N/A, N/A, N/A	P, N/A, P	P, N/A, P	60,697o (361.03 per 100,000)o, 21,000u (385.3 per 100,000), N/A	214,862, 195,000, N/A	N/A, N/A, N/A	Pb, N/A, N/A	(N/A, [21,4862o reports submitted to WHO]), N/A, N/A	N/A, N/A, 0.10%	N/A, N/A	N/A, N/A, N/A	Pb, N/A, 1	Pb, 15, 20	Pb, Pb(label changes, safety warnings, restrictions), (3 regulatory actions & 2 label changes)	N/A, N/A, Pi	N/A, N/A, Pi	N/A, N/A, Pi	N/A, N/A, Pi	N/A, N/A, Pi	N/A, N/A, Pi	N/A, P, P	N/A, N/A, N/A	N/A, N/A, N/A	N/A, N/A, N/A	N/A, P(in-house system), P	N/A, N/A, N/A	N/A, N/A, N/A	N/A, N/A, N/A	Pb, N/A, N/A	N/A, N/A, N/A	P, N/A, P	N/A, N/A, N/A	N/A, N/A, (HCPs: ~96%, Manufacturers: 3.4%)	3610.3o, 3853, N/A	N/A, N/A, N/A	N/A, N/A, N/A	N/A, N/A, N/A	N/A, N/A, N/A	N/A, N/A, N/A	N/A, N/A, N/A	Pa, N/A, N/A	N/A, N/A, N/A
South Africa (Maigetter et al. 2015)	P	P(law)	P	O	P(1 person)	Pa	N/A	O	O	P	N/A (7.7 per 100,000)r	N/A	0	N/A	N/A, 4088r reports submitted to WHO	N/A	N/A	N/A	N/A	N/A	N/A	N/A	N/A	N/A	N/A	N/A	N/A	N/A	N/A	N/A	N/A	N/A	N/A	N/A	N/A	N/A	N/A	P	N/A	N/A	77r	N/A	N/A	N/A	N/A	N/A	N/A	N/A	N/A
Sudan (Qato 2018; Alshammari et al. 2020)	P, P	P, P	P, P	P, Pw	P(4 people), P(2 people)	Pa, Pa	P, P	N/A, N/A	P, P	P, P	73d (0.14 per 100,000)d, 26h	N/A, 35	N/A, N/A	Pb, N/A	Pb, N/A	N/A, N/A	N/A, N/A	N/A, N/A	1, N/A	N/A, N/A	(30 label changes, 3 withdrawals)t, (5 label changes, 2 safety warnings)	N/A, N/A	N/A, N/A	N/A, N/A	N/A, N/A	N/A, N/A	N/A, N/A	P, P	N/A, N/A	(Telephone: P, Internet: P, Fax: P), P	P, P	P(VigiFlow), P(VigiFlow)	N/A, P	N/A, N/A	N/A, N/A	P(for HCPs), N/A	N/A, N/A	N/A, P(generics only)	N/A, N/A	(Doctors: 55%, Pharmacists: 27%, Nurses: 0%, General Public: 14%)d, (Doctors: 8%, Pharmacists: 31%, Nurses: 54%, General Public: 8%)	1.4d, N/A	N/A, N/A	N/A, N/A	N/A, N/A	N/A, N/A	N/A, N/A	N/A, N/A	Pa, N/A	N/A, N/A
Syria (Wilbur 2013)	N/A	N/A	N/A	N/A	N/A	N/A	N/A	N/A	N/A	N/A	N/A	N/A	N/A	N/A	N/A	N/A	N/A	N/A	N/A	N/A	N/A	N/A	N/A	N/A	N/A	N/A	N/A	N/A	N/A	N/A	N/A	N/A	N/A	N/A	N/A	N/A	N/A	N/A	N/A	N/A	N/A	N/A	N/A	N/A	N/A	N/A	N/A	N/A	N/A
Tanzania (Barry et al. 2020; Barry et al. 2021)	P, N/A	P, P	P, P	P, O	P(12 people), N/A	P, Pa	P, P(treatment guidelines/protocol)	O, N/A	P, O	P, N/A	N/A (0.41 per 100,000), 0	N/A, N/A	N/A, N/A	97%, 0%	(N/A, [76p reports per year submitted to WHO]), 0%	N/A, N/A	N/A, N/A	N/A, N/A	3x, 0x	25§, 0	2 withdrawals, 0	N/A, N/A	N/A, N/A	N/A, N/A	N/A, N/A	N/A, N/A	N/A, N/A	P, N/A	O, N/A	P, N/A	N/A, N/A	P, N/A	P, N/A	P, N/A	P, P	P(for HCPs), P(for HCPs and public)	O, N/A	P, N/A	0.26%z, 0%	(Doctors, Dentists, Pharmacists, Nurses, General Public: N/A, Manufacturers: 0%), N/A	4.1, N/A	N/A, N/A	N/A, N/A	N/A, N/A	9 (for HCPs), N/A	1253 (HCPs), 75152 (HCPs)	O, N/A	Pa, N/A	0, N/A
Thailand (Kaewpanukrungsi and Anantachoti 2015; Suwankesawong et al. 2016; Chan et al. 2017; Shin et al. 2019)	P, P, P, P	P, P, P, P	P, N/A, P, N/A	P, N/A, N/A, N/A	P, P(13 people), N/A, N/A	Pa, Pa, N/A, P(MEs: N/A, therapeutic ineffectiveness: N/A, counterfeit/substandard: N/A, misuse, abuse or dependence: N/A, public reporting: P)	P, N/A, P, P	N/A, N/A, N/A, N/A	P, P, P, P	P, P, P	N/A, 159,277o (78.12 per 100,000)o, 50,000u (73.5 per 100,000), N/A	N/A, 682,955, 1,000,000, N/A	N/A, N/A, N/A, N/A	N/A, Pb, N/A, N/A	N/A, (N/A, [112,918o reports submitted to WHO]), N/A	N/A, N/A, N/A, N/A	N/A, N/A, N/A, N/A	N/A, N/A, N/A, N/A	N/A, Pb, N/A, 4	4, Pb, 10, 3	(3 safety label changes, 3 safety warnings, 1 suspension), Pb, Pb(label changes, safety warnings, restrictions), (3 regulatory actions, 5 label changes)	N/A, N/A, N/A, Pi	N/A, N/A, N/A, Pi	N/A, N/A, N/A, Pi	N/A, N/A, N/A, Pi	N/A, N/A, N/A, Pi	N/A, N/A, N/A, Pi	P, N/A, P, P	N/A, N/A, N/A, N/A	N/A, N/A, N/A, N/A	N/A, N/A, N/A, N/A	P, N/A, P(in-house system), P	N/A, N/A, N/A, N/A	N/A, N/A, N/A, N/A	P, N/A, N/A, N/A	P (for HCPs), Pb, N/A, N/A	N/A, N/A, N/A, N/A	N/A, P, N/A, P	77.4%†, N/A, N/A, N/A	N/A, N/A, N/A, HCPs: ~90% & Manufacturers: ~10%	N/A, 781.2, 735, N/A	N/A, N/A, N/A, N/A	N/A, N/A, N/A, N/A	N/A, N/A, N/A, N/A	N/A, N/A, N/A, N/A	N/A, N/A, N/A, N/A	N/A, N/A, N/A, N/A	N/A, Pa, N/A, N/A	N/A, N/A, N/A, N/A
Tunisia (Qato 2018; Alshammari et al. 2020)	P, P	P, P	N/A, N/A	P, Pw	P(62 people), P(36 people)	Pa, Pa	P, P	N/A, N/A	O, P	P, O	2500d (22.46 per 100,000)d, 3107h	N/A, 37000	N/A, N/A	Pb, Pb	Pc, N/A	N/A, N/A	N/A, N/A	N/A, N/A	50, N/A	N/A, N/A	(1 label change, 1 withdrawal, 1 restriction)t, (2 label changes, 5 safety warnings, 11 suspensions/withdrawals)	N/A, N/A	N/A, N/A	N/A, N/A	N/A, N/A	N/A, N/A	N/A, N/A	P, P	N/A, N/A	(Telephone: P, Internet: P, Fax: P), P	P, P	P(Intdis), P(in-house system)	N/A, P	N/A, N/A	N/A, N/A	P(for HCPs), N/A	N/A, N/A	N/A, P(originators and generics)	N/A, N/A	(Doctors 96%, General Public: 4%)d, (Doctors: 90%, Pharmacists: 3%, Nurses: 1%, General Public: 2%, Manufacturers: 3%)	224.6d, N/A	N/A, N/A	N/A, N/A	N/A, N/A	N/A, N/A	N/A, N/A	N/A, N/A	0, N/A	N/A, N/A
Uganda (Maigetter et al, 2015)	P	P(policy)	P	O	P(8 people)	Pa	N/A	P	P	P	N/A (0.6 per 100,000)s	N/A	N/A	N/A	N/A	N/A	N/A	N/A	N/A	N/A	N/A	N/A	N/A	N/A	N/A	N/A	N/A	N/A	N/A	N/A	N/A	N/A	N/A	N/A	N/A	P(for HCPs)	N/A	O	N/A	N/A	6s	N/A	N/A	N/A	N/A	N/A	N/A	N/A	N/A
United Arab Emirates (Wilbur 2013; Qato 2018; Alshammari et al. 2020)	P, P, P	P(includes requirements for hospitals), P, P	N/A, P, N/A	Pw, O, Pw	P(2 people), P(3 people), P(4 people)	P(public reporting only), Pa, Pa	P, P, P	O, N/A, N/A	P, O, O	N/A, P, N/A	351, 107d (1.18 per 100,000)d, N/A	N/A, N/A, N/A	Pb, N/A, N/A	Pb, Pb, N/A	N/A, Pc, N/A	N/A, N/A, N/A	N/A, N/A, N/A	N/A, N/A, N/A	N/A, 0, N/A	N/A, N/A, N/A	Pb(label changes, safety warnings, suspensions/withdrawals), 0, N/A	N/A, N/A, N/A	N/A, N/A, N/A	N/A, N/A, N/A	N/A, N/A, N/A	N/A, N/A, N/A	N/A, N/A, N/A	N/A, P, P	N/A, N/A, N/A	N/A, (Telephone: P, Internet: P, Fax: P), P	N/A, O, P	O, P(VigiFlow), N/A	N/A, N/A, P	N/A, N/A, N/A	P, N/A, N/A	P(for HCPs), P(for HCPs), N/A	N/A, N/A, N/A	N/A, N/A, P(originators only)	N/A, N/A, N/A	N/A, (Doctors: 28%, Manufacturers: 72%)d, N/A	N/A, 11.8d, N/A	N/A, N/A, N/A	N/A, N/A, N/A	N/A, N/A, N/A	N/A, N/A, N/A	N/A, N/A, N/A	N/A, N/A, N/A	N/A, 0, N/A	N/A, N/A, N/A
Vietnam (Suwankesawong et al. 2016; Chan et al. 2017)	P, P	P(no requirements for companies), P(includes requirements for HCPs)	N/A, N/A	N/A, N/A	P(13 people), N/A	Pa, N/A	N/A, P	N/A, N/A	N/A, N/A	P, N/A	23,795o (8.49 per 100,000)o, 4395u (4.7 per 100,000)	40,240, 20,000	N/A, N/A	Pb, N/A	(N/A, [28%o reports submitted to WHO]), N/A	N/A, N/A	N/A, N/A	N/A, N/A	Pb, N/A	Pb, 0	Pb, 0	N/A, N/A	N/A, N/A	N/A, N/A	N/A, N/A	N/A, N/A	N/A, N/A	N/A, P	N/A, N/A	N/A, N/A	N/A, N/A	N/A, P(VigiFlow)	N/A, N/A	N/A, N/A	N/A, N/A	Pb, N/A	N/A, N/A	N/A, N/A	N/A, N/A	N/A, N/A	84.9o, 47	N/A, N/A	N/A, N/A	N/A, N/A	N/A, N/A	N/A, N/A	N/A, N/A	0, N/A	N/A, N/A
Yemen (Wilbur 2013; Qato 2018; Alshammari et al. 2020)	O, P, P	O, P, O	N/A, P, P	O, O, O	O, O, P(2 people)	O, Pa, Pa	N/A, O, P	O, N/A, N/A	O, P, P	N/A, O, O	0, 20d (0.08 per 100,000)d, 225	N/A, N/A, 300	0%, N/A, N/A	0%, Pb, Pb	N/A, 0%, N/A	N/A, N/A, N/A	N/A, N/A, N/A	N/A, N/A, N/A	N/A, 5, N/A	N/A, N/A, N/A	0, N/A, 0	N/A, N/A, N/A	N/A, N/A, N/A	N/A, N/A, N/A	N/A, N/A, N/A	N/A, N/A, N/A	N/A, N/A, N/A	N/A, P, P	N/A, N/A, N/A	N/A, (Telephone: P, Internet: P, Fax: O), P	N/A, O, O	O, O, P(Excel)	N/A, N/A, P	N/A, N/A, N/A	O, N/A, N/A	O, O, N/A	N/A, N/A, N/A	N/A, N/A, O	N/A, N/A, N/A	N/A, (Doctors: 90%, General Public: 10%)d, Doctors: 100%	N/A, 0.8d, N/A	N/A, N/A, N/A	N/A, N/A, N/A	N/A, N/A, N/A	N/A, N/A, N/A	N/A, N/A, N/A	N/A, N/A, N/A	N/A, 0, N/A	N/A, N/A, N/A
Zimbabwe (Muringazuva et al. 2017; Mugauri et al. 2018)	P, P	P(Guidelines), P(Policy and Guidelines)	P, P	N/A, N/A	N/A, N/A	Pa, Pa	P, P	N/A, N/A	P, N/A	N/A, N/A	N/A, 642 (0.5 per 100,000)	N/A, 2255	N/A, 100%	N/A, 100%	N/A, 86% comitted to WHO‡	N/A, N/A	N/A, N/A	N/A, N/A	N/A, N/A	N/A, 5	N/A, 7 product recalls	N/A, N/A	N/A, N/A	N/A, N/A	N/A, N/A	N/A, N/A	N/A, N/A	N/A, P	N/A, N/A	P(6/6 facilities), P(19/19 facilities)	N/A, N/A	N/A, P(1/2 hospitals)	N/A, N/A	N/A, N/A	N/A, N/A	N/A, N/A	N/A, N/A	N/A, N/A	N/A, 2.2%	N/A, N/A	N/A, 5	N/A, N/A	100%, N/A	N/A, N/A	N/A, N/A	N/A, N/A	N/A, N/A	N/A, N/A	N/A, N/A
Key:
A (P) indicates "Yes", (O) indicates "No", and (N/A) indicates "Not applicable/No information available".
a: Evaluated in the study/studies as whether or not element is present only
b: Evaluated in the study/studies as whether or not actions performed only
c: Evaluated in the study as whether or not reports sent to WHO
d: Figure(s) for 2014
e: Percentage of companies surveyed monitoring ADRs on a regular basis
f: Number of companies surveyed implementing a pharmacovigilance programme
g: Figure(s) for 2008
h: Number of ADR reports per 100,000 persons in population not provided
i: Evaluated as whether or not national statistical data present only
j: Evaluated as issues of local relevance identified from outside sources
k: Evaluated as whether or not pharmaceutical quality survey carried out in the last year only
l: Evaluated as whether or not quantification of the incidence of medication errors carried out in the last year only
m: Evaluated as whether or not medicine utilisation reviews carried out in the last year only
n: Percentage(s) not provided
o: Figure(s) for 2013 – 2015
p: Average number of reports submitted to WHO yearly from date of establishment to 2018
q: Average number of reports submitted to WHO yearly from 2010 to 2012
r: Figure for 2011
s: Figure for 2009
t: Figures for previous two years
u: Average number of ADR reports per year (in the past five years)
v: Figure(s) for 2010
w: Evaluated as whether or not pharmacovigilance centre is government funded
x: Figures for previous three years
y: Figure for previous year
z: Figure based on number of health facilities in the country in 2015
*: Figure since establishment of pharmacovigilance centre in 2015
#: Evaluated as percentage of total annual reports satisfactorily completed and submitted to the local Pharmacovigilance Centre and percentage of reports committed to National Pharmacovigilance Centre
¶: Evaluated as hospital regularly reporting to MOH to prevent ADRs
§: Reported as average number of signals detected per year in the last five years
†: Evaluated as percentage of health institutes submitting at least one ADR report in 2012
‡: Figure for 2012 – 2016
Õ: Figure for 2015
[truncated: 14 more columns]

## Sheet: Countries by region
Country/Assessment Indicators	Core Indicators																											Complementary Indicators
	Core Structural Indicators										Core Process Indicators									Core Outcome/Impact Indicators								Complementary Structural Indicators											Complementary Process Indicators
	1.Existence of a pharmacovigilance center, department, or unit	2.Existence of a statutory provision (national policy, legislation) or guideline for pharmacovigilance	3.Existence of a medicines regulatory authority or agency (drug therapeutic committee in hospital, or regulatory unit in companies)	4.Existence of any regular financial provision (e.g. statutory budget) for the pharmacovigilance centre	5.The pharmacovigilance centre has human resources to carry out its functions properly	6.Existence of a standard ADR reporting form in the setting which provides for reporting: a.suspected medication errors (MEs); b.suspected counterfeit/substandard medicines; c.therapeutic ineffectiveness; d.suspected misuse, abuse of and/or dependence on medicines, e. ADRs by members of the general public	7.A process is in place for collection, recording and analysis of ADR reports	8.Incorporation of pharmacovigilance into the national curriculum of the various healthcare professions (medical doctors, dentists, pharmacists, nurses or midwives, others)	9.Existence of a newsletter, information bulletin or website for dissemination of pharmacovigilance information	10.Existence of a national ADR or pharmacovigilance advisory committee or an expert committee in the setting capable of providing advice on medicine safety	1.Total number of ADR reports received in the previous calendar year (also expressed as number of ADRs per 100,000 persons in the population)	2.Current total number of reports in the national/regional/local database	3.Percentage of total annual reports acknowledged and/or issued feedback	4.Percentage of total reports subjected to causality assessment in the previous calendar year	5.Percentage of total annual reports satisfactorily completed and submitted to the national pharmacovigilance centre in the previous calendar year and percentage of reports submitted to the national centre that are committed to the WHO database	6.Percentage of total reports attributed to therapeutic ineffectiveness received in the previous calendar year	7.Percentage of reports on medication errors reported in the previous year	8.Percentage of registered pharmaceutical companies having a functional pharmacovigilance system	9.Number of active surveillance activities initiated, ongoing or completed during the past five calendar years	1.Number of signals detected in the past five years by the pharmacovigilance centre	2.Number of regulatory actions taken in the preceding year as a consequence of national pharmacovigilance activities: product label changes; safety warnings to health professionalas and the general public; withdrawals; and restrictions on use	3.Number of medicine-related hospital admissions per 1000 admissions	4.Number of medicine-related deaths per 1000 persons served by the hospital per year	5.Number of medicine-related deaths per 100,000 persons in the population	6.Average cost (US$) of treatment of medicine-related illness	7. Average duration (days) of medicine-related extension of hospital stay	8.Average cost (US$) of medicine-related hospitalisation	1.Existence of dedicated computer for pharmacovigilance activities	2.Existence of a source of data on consumption and prescription of medicines	3.Existence of functioning and accessible communication facilities in the pharmacovigilance centre	4.Existence of a library or other reference source for drug safety information	5.Existence of a computerised case-report management system	6.Existence of a programme (including a laboratory) for monitoring the quality of pharmaceutical products that collaborates with the pharmacovigilance programme	7.Existence of an essential medicines list which is in use	8.Systematic consideration of pharmacovigilance data when developing the main standard treatment guidelines	9.The pharmacovigilance centre organises training courses for healthcare professionals (HCPs) and the general public	10.Avilability of web-based pharmacovigilance training tools for healthcare professionals and the general public	11.Existence of requirements mandating market authorisation holders to submit periodic safety update reports (PSURs)	1.Percentage of healthcare facilities with a functional pharmacovigilance unit (i.e. submitting ≥ 10 reports to the pharmacovigilance centre) in the previous year	2.Percentage of total reports sent in the previous year by the different stakeholders (medical doctors, dentists, pharmacists, nurses or midwives, the general public, manufacturers)	3.Total number of reports received per million population per year	4.Average number of reports per number of health-care providers (medical doctors, dentists, pharmacists, nurses or midwives) per year	5.Percentage of healthcare providers aware of and knowledgeable about ADRs per facility	6.Percentage of patients leaving a health facility aware of ADRs in general	7.Number of face-to-face training sessions in pharmacovigilance organized in the previous year (healthcare professionals (HCPs), the general public)	8.Number of individuals who received face-to-face training in pharmacovigilance in the previous year (healthcare professionals, the general public)	9.Total number of national reports for a specific product per volume of sales of that product in the country (product specific) from the industry	10.Number and percentage of registered products with a pharmacovigilance plan (RMP) and/or a risk management strategy among the marketing authorisation holders (MAHs) in the country	11.Percentage of market authorisation holders who submit periodic safety update reports (PSURs) to the regulatory authority as stipulated in the country
Middle East and North Africa
Algeria (Qato 2018; Alshammari et al. 2020)	P, P	P, P	P, N/A	P, Pw	P(5 people), P(8 people)	Pa, Pa	O, P	N/A, N/A	P, P	O, O	2500d (6.42 per 100,000)d, 7362	N/A, N/A	N/A, N/A	Pb, 0%	0%, N/A	N/A, N/A	N/A, N/A	N/A, N/A	100, N/A	N/A, N/A	(5 label changes, 2 withdrawals, 1 restriction)?, (20 label changes, 30 safety warnings, 5 suspensions/withdrawals)	N/A, N/A	N/A, N/A	N/A, N/A	N/A, N/A	N/A, N/A	N/A, N/A	P, P	N/A, N/A	(Telephone: P, Internet: P, Fax: P), P	P, P	P(Excel), P(Excel)	N/A, P	N/A, N/A	N/A, N/A	P(for HCPs), N/A	N/A, N/A	N/A, P(originators and generics)	N/A, N/A	(Doctors: 4%, Pharmacists: 12%, General Public: 0.1%), (Doctors: 17%, Pharmacists: 12%, General Public: 0.3%, Manufacturers: 71%)	64.21d, N/A	N/A, N/A	N/A, N/A	N/A, N/A	N/A, N/A	N/A, N/A	N/A, N/A	0, N/A	N/A, N/A
Bahrain (Wilbur 2013)	O	O	N/A	O	O	O	N/A	O	O	N/A	0	N/A	0	0	N/A	N/A	N/A	N/A	N/A	N/A	0	N/A	N/A	N/A	N/A	N/A	N/A	N/A	N/A	N/A	N/A	O	N/A	N/A	O	O	N/A	N/A	N/A	N/A	N/A	N/A	N/A	N/A	N/A	N/A	N/A	N/A	N/A
Egypt (Wilbur 2013, Qato 2018, Alshammari et al. 2020)	P, P, P	P, P, P	N/A, P, N/A	Pw, P, Pw	P(10 people), P(35 people) P(42 people)	O(public reporting), Pa, Pa	P, P, P	Pa, N/A, N/A	P, P, P	N/A, P, P	56h, 9136d (10.2 per 100,000)d, 3600h	N/A, N/A, 17,500	Pb, N/A, N/A	0%, Pb, Pb	N/A, Pb, N/A	N/A, N/A, N/A	N/A, N/A, N/A	N/A, N/A, N/A	N/A, 6, N/A	N/A, Pb, N/A	0, (>100 label changes, 15 (API) withdrawals)t, (446 label changes, 446 safety warnings, 48 suspensions/withdrawals)	N/A, N/A, N/A	N/A, N/A, N/A	N/A, N/A, N/A	N/A, N/A, N/A	N/A, N/A, N/A	N/A, N/A, N/A	P, P, P	N/A, N/A, N/A	P, (Telephone: P, Internet: P, Fax: P), P	N/A, P, P	P(VigiFlow), P(VigiFlow), P(VigiFlow)	N/A, N/A, P	N/A, N/A, N/A	O, N/A, N/A	P(for HCPs), P(for HCPs), N/A	N/A, N/A, N/A	N/A, N/A, P(originators and generics)	N/A, N/A, N/A	N/A, N/A, (Doctors, Dentists, Pharmacists, Nurses, General Public: N/A, Manufacturers: 33%)	N/A, 102d, N/A	N/A, N/A, N/A	N/A, N/A, N/A	N/A, N/A, N/A	N/A, N/A, N/A	N/A, N/A, N/A	N/A, N/A, N/A	N/A, Pa, N/A	N/A, N/A, N/A
Iran (Qato 2018)	P	P	P	O	P(5 people)	Pa	P	N/A	O	O	7532d (9.64 per 100,000)d	N/A	N/A	Pb	Pc	N/A	N/A	N/A	3	N/A	N/A	N/A	N/A	N/A	N/A	N/A	N/A	P	N/A	Telephone: P, Internet: P, Fax: P	P	P(Excel, WHO software)	N/A	N/A	N/A	P(for HCPs)	N/A	N/A	N/A	N/A	96.4d	N/A	N/A	N/A	N/A	N/A	N/A	0	N/A
Iraq (Wilbur 2013; Qato 2018; Alshammari et al. 2020)	P, P, P	P(mandatory hospital reporting but not companies), P, P	N/A, P, N/A	Pw, O, Pw	P(2 people), O, P(3500 people)	P(ADRs from HCPs only), Pa	P, O, P	O, N/A, N/A	O, P, P	N/A, P, P	0, 1500d (4.25 per 100,000)d, 2190h	N/A, N/A, 5600	Pb, N/A, N/A	0%, Pb, Pb	N/A, Pc, N/A	N/A, N/A, N/A	N/A, N/A, N/A	N/A, N/A, N/A	N/A, 3, N/A	N/A, Pb, N/A	Pb(label changes, safety warnings, suspensions/withdrawals), (1 label change, 3 withdrawals, 2 restrictions)t, (3 label changes, 200 safety warnings, 350 suspensions/withdrawals)	N/A, N/A, N/A	N/A, N/A, N/A	N/A, N/A, N/A	N/A, N/A, N/A	N/A, N/A, N/A	N/A, N/A, N/A	P, P, P	N/A, N/A, N/A	P, (Telephone: P, Internet: P, Fax: O), P	N/A, P, P	P(VigiFlow), P(Excel, VigiFlow), P(VigiFlow)	N/A, N/A, P	N/A, N/A, N/A	O, N/A, N/A	P(for HCPs), P(for HCPs), N/A	N/A, N/A, N/A	N/A, N/A, P(originators and generics)	N/A, N/A, N/A	N/A, (Doctors: 1%, Pharmacists: 99%)d, (Doctors: 1%, Pharmacists: 82%, Nurses: 0.2%, Manufacturers: 9%)	N/A, 42.5d, N/A	N/A, N/A, N/A	N/A, N/A, N/A	N/A, N/A, N/A	N/A, N/A, N/A	N/A, N/A, N/A	N/A, N/A, N/A	N/A, 0, N/A	N/A, N/A, N/A
Jordan (Wilbur 2013; Qato 2018; Alshammari et al. 2020)	P, P, P	P(includes requirements for hospitals), P, P	N/A, P, P	Pw, P, Pw	P(2 people), P(6 people), P(5 people)	P(public reporting only), Pa, Pa	P, P, P	O, N/A, N/A	P, P, P	N/A, P, O	42h, 119d (1.61 per 100,000)d, 1000h	N/A, N/A, 10,000	Pb, N/A, N/A	N/A, Pb, Pb	N/A, Pb, N/A	N/A, N/A, N/A	N/A, N/A, N/A	N/A, N/A, N/A	N/A, 0, N/A	N/A, N/A, N/A	P(label changes, safety warnings, suspensions/withdrawals)b, (936 label changes, 1 restriction)t, (50 label changes, 2000 safety warnings, 350 suspensions/withdrawals)	N/A, N/A, N/A	N/A, N/A, N/A	N/A, N/A, N/A	N/A, N/A, N/A	N/A, N/A, N/A	N/A, N/A, N/A	P, P, P	N/A, N/A, N/A	P, (Telephone: P, Internet: P, Fax: O), P	N/A, P, P	P(VigiFlow), P(Excel, VigiFlow), P(VigiFlow)	N/A, N/A, P	N/A, N/A, N/A	P, N/A, N/A	P(for HCPs), P(for HCPs), N/A	N/A, N/A, N/A	N/A, N/A, P(originators and generics)	N/A, N/A, N/A	N/A, (Doctors: 38%, Pharmacists: 24%, Manufacturers: 38%)d, (Doctors: 6%, Pharmacists: 0.3%, Nurses: 1%, General Public: 1%, Manufacturers: 90%)	N/A, 16.1d, N/A	N/A, N/A, N/A	N/A, N/A, N/A	N/A, N/A, N/A	N/A, N/A, N/A	N/A, N/A, N/A	N/A, N/A, N/A	N/A, Pa, N/A	N/A, N/A, N/A
Kuwait (Wilbur 2013; Qato 2018; Alshammari et al. 2020)	O, P, O	O, O, P	N/A, P, N/A	O, O, O	O, P(4 people), P(5 people)	O, Pa, Pa	N/A, O, P	O, N/A, N/A	O, P, P	N/A, O, O	0, 0d, 645	N/A, N/A, N/A	0%, N/A, N/A	0%, Pb, 0%	N/A, 0%, N/A	N/A, N/A, N/A	N/A, N/A, N/A	N/A, N/A, N/A	N/A, 0, N/A	N/A, N/A, N/A	0, (1 withdrawal, 2 restrictions)t, N/A	N/A, N/A, N/A	N/A, N/A, N/A	N/A, N/A, N/A	N/A, N/A, N/A	N/A, N/A, N/A	N/A, N/A, N/A	N/A, P, P	N/A, N/A, N/A	N/A, (Telephone: P, Internet: P, Fax: O), P	N/A, O, P	O, O, P(in-house system)	N/A, N/A, P	N/A, N/A, N/A	O, N/A, N/A	O, P(for HCPs), N/A	N/A, N/A, N/A	N/A, N/A, P(originators and generics)	N/A, N/A, N/A	N/A, (Doctors, Dentists, Pharmacists, Nurses, General Public, Manufacturers: 0%)d, (Manufacturers 93%)	N/A, 0d, N/A	N/A, N/A, N/A	N/A, N/A, N/A	N/A, N/A, N/A	N/A, N/A, N/A	N/A, N/A, N/A	N/A, N/A, N/A	N/A, 0, N/A	N/A, N/A, N/A
Lebanon (Wilbur 2013; Qato 2018; Alshammari et al. 2020)	N/A, O, O	N/A, P, P	N/A, P, N/A	N/A, O, O	N/A, O, P(2 people)	N/A, O, O	N/A, O, P	N/A, N/A, N/A	N/A, O, P	N/A, O, P	N/A, N/Ad, 3	N/A, N/A, 60	N/A, N/A, N/A	N/A, N/A, Pb	N/A, 0%, N/A	N/A, N/A, N/A	N/A, N/A, N/A	N/A, N/A, N/A	N/A, 0, N/A	N/A, N/A, N/A	N/A, N/A, 0	N/A, N/A, N/A	N/A, N/A, N/A	N/A, N/A, N/A	N/A, N/A, N/A	N/A, N/A, N/A	N/A, N/A, N/A	N/A, P, P	N/A, N/A, N/A	N/A, (Telephone: P, Internet: P, Fax: P), P	N/A, O, P	N/A, O, P(in-house system)	N/A, N/A, O	N/A, N/A, N/A	N/A, N/A, N/A	N/A, O, N/A	N/A, N/A	N/A, N/A, P(originators and generics)	N/A, N/A, N/A	N/A, N/A, Doctors: 100%	N/A, 0>, N/A	N/A, N/A, N/A	N/A, N/A, N/A	N/A, N/A, N/A	N/A, N/A, N/A	N/A, N/A, N/A	N/A, N/A, N/A	N/A, 0, N/A	N/A, N/A, N/A
Libya (Qato 2018; Alshammari et al. 2020)	P, P	O, P	P, N/A	O, Pw	O, P(5 people)	Pa, Pa	O, P	N/A, N/A	O, P	O, O	N/Ad, 6h	N/A, 6	N/A, N/A	N/A, 0%	0%, N/A	N/A, N/A	N/A, N/A	N/A, N/A	N/A, N/A	N/A, N/A	N/A, 0	N/A, N/A	N/A, N/A	N/A, N/A	N/A, N/A	N/A, N/A	N/A, N/A	P, O	N/A, N/A	(Telephone: O, Internet: P, Fax: O), P	O, O	O, O	N/A, P	N/A, N/A	N/A, N/A	O, N/A	N/A, N/A	N/A, P(originators only)	N/A, N/A	N/A, (Doctors: 50%, Pharmacists:33%, Manufacturers: 17%)	0, N/A	N/A, N/A	N/A, N/A	N/A, N/A	N/A, N/A	N/A, N/A	N/A, N/A	0, N/A	N/A, N/A
Morocco (Qato 2018; Alshammari et al. 2020)	P, P	P, P	N/A, N/A	P, Pw	P(16 people), P(15 people)	Pa, Pa	P, P	N/A, N/A	P, P	P, P	3226d (9.51 per 100,000)d, 3300	N/A, 23,282	N/A, N/A	Pb, N/A	Pb, N/A	N/A, N/A	N/A, N/A	N/A, N/A	10, N/A	Pb, N/A	(1 label change, 1 withdrawal, 2 restrictions)t, N/A	N/A, N/A	N/A, N/A	N/A, N/A	N/A, N/A	N/A, N/A	N/A, N/A	P, P	N/A, N/A	(Telephone: P, Internet: P, Fax: P), P	P, P	P(Excel, VigiFlow), P(VigiFlow)	N/A, P	N/A, N/A	N/A, N/A	P(for HCPs), N/A	N/A, N/A	N/A, P(originators and generics)	N/A, N/A	(Doctors: 54%, Pharmacists: 3%, Nurses: 5%, General Public: 16%, Manufacturers: 5%)d, (Doctors: 50%, Pharmacists: 8%, Nurses: 3%, General Public: 24%, Manufacturers: 15%)	95.1d, N/A	N/A, N/A	N/A, N/A	N/A, N/A	N/A, N/A	N/A, N/A	N/A, N/A	Pa, N/A	N/A, N/A
Oman (Wilbur 2013; Qato 2018; Alshammari et al. 2020)	P, P, P	P(includes requirements for hospitals), O, P	N/A, P, N/A	Pw, O, Pw	P(2 people), P(3 people), P(5 people)	P(public reporting only), Pa, Pa	P, P, P	O, N/A, N/A	P, O, O	N/A, O, O	831, 1968d (46.46 per 100,000)d, 2400	N/A, N/A, 15,500	0%, N/A, N/A	Pb, Pb, Pb	N/A, Pc, N/A	N/A, N/A, N/A	N/A, N/A, N/A	N/A, N/A, N/A	N/A, 0, N/A	N/A, Pb, N/A	P(safety warnings)b, (2 label changes, 10 withdrawals)t, N/A	N/A, N/A, N/A	N/A, N/A, N/A	N/A, N/A, N/A	N/A, N/A, N/A	N/A, N/A, N/A	N/A, N/A, N/A	P, P, P	N/A, N/A, N/A	N/A, (Telephone: P, Internet: P, Fax: P), P	N/A, P, P	P(Intdis), P(VigiFlow), P(VigiFlow)	N/A, N/A, P	N/A, N/A, N/A	O, N/A, N/A	P(for HCPs), P(for HCPs), N/A	N/A, N/A, N/A	N/A, N/A, P(originators only)	N/A, N/A, N/A	N/A, (Doctors: 19%, Pharmacists: 50%, Nurses: 2%, General Public & Manufacturers: N/A)d, (Doctors: 6%, Pharmacists: 50%, Nurses:4%, Manufacturers: 38%)	N/A, 464.6d, N/A	N/A, N/A, N/A	N/A, N/A, N/A	N/A, N/A, N/A	N/A, N/A, N/A	N/A, N/A, N/A	N/A, N/A, N/A	N/A, 0, N/A	N/A, N/A, N/A
Palestine (Wilbur 2013; Qato 2018; Alshammari et al. 2020)	O, O , P	O, O, O	N/A, P, N/A	O, O, O	O, O, P(2 people)	O, Pa, Pa	N/A, O, P	O, N/A, N/A	O, O, P	N/A, O, O	0, 5d (0.09 per 100,000)d, 12	N/A, N/A, 24	0%, N/A, N/A	0%, Pb, Pb	N/A, 0%, N/A	N/A, N/A, N/A	N/A, N/A, N/A	N/A, N/A, N/A	N/A, 0, N/A	N/A, N/A, N/A	0, (180 label changes, 3 withdrawals, 25 restrictions)t, (6 label changes, 13 safety warnings)	N/A, N/A, N/A	N/A, N/A, N/A	N/A, N/A, N/A	N/A, N/A, N/A	N/A, N/A, N/A	N/A, N/A, N/A	N/A, O, P	N/A, N/A, N/A	N/A, (Telephone: O, Internet: O, Fax: O), P	N/A, O, P	O, O, P(Excel)	N/A, N/A, P	N/A, N/A, N/A	O, N/A, N/A	O, O, N/A	N/A, N/A	N/A, P(originators only)	N/A, N/A, N/A	N/A, (Doctors: 80%, Pharmacists: 20%)d, Manufacturers: 100%	N/A, 0.9d, N/A	N/A, N/A, N/A	N/A, N/A, N/A	N/A, N/A, N/A	N/A, N/A, N/A	N/A, N/A, N/A	N/A, N/A, N/A	N/A, 0, N/A	N/A, N/A, N/A
Qatar (Wilbur 2013; Qato 2018)	O, O	O, P	N/A, P	O, O	O, O	O, Pa	N/A, P	O, N/A	O, O	N/A, P	0, N/A	N/A, N/A	0%, N/A	0%, Pb	0%, N/A	N/A, N/A	N/A, N/A	N/A, N/A	N/A, N/A	N/A, Pb	0, N/A	N/A, N/A	N/A, N/A	N/A, N/A	N/A, N/A	N/A, N/A	N/A, N/A	N/A, O	N/A, N/A	N/A, (Telephone: O, Internet: O, Fax: O)	N/A, P	O, P(other commercial software)	N/A, N/A	N/A, N/A	O, N/A	O, P(for HCPs)	N/A, N/A	N/A, N/A	N/A, N/A	N/A, N/A	N/A, 0d	N/A, N/A	N/A, N/A	N/A, N/A	N/A, N/A	N/A, N/A	N/A, N/A	N/A, Pa	N/A, N/A
Saudi Arabia (Wilbur 2013; Qato 2018; Alshammari et al. 2020)	P, P, P	P, P, P	N/A, P, P	Pw, P, Pw	P(9 people), P(18 people), P(14 people)	O, Pa, Pa	P, P, P	O, N/A, N/A	P, O, P	N/A, P, P	202, 461d (1.49 per 100,000)d, 3626	N/A, N/A, 10,244	Pb, N/A, N/A	Pb, Pb, Pb	N/A, Pc, N/A	N/A, N/A, N/A	N/A, N/A, N/A	N/A, N/A, N/A	N/A, N/A, N/A	N/A, Pb, N/A	Pb(label changes, safety warnings, suspensions/withdrawals), N/A, N/A	N/A, N/A, N/A	N/A, N/A, N/A	N/A, N/A, N/A	N/A, N/A, N/A	N/A, N/A, N/A	N/A, N/A, N/A	P, P, P	N/A, N/A, N/A	P, (Telephone: P, Internet: P, Fax: P), P	N/A, P, P	O, P(Empirica Trace), P(Empirica Trace)	N/A, N/A, P	N/A, N/A, N/A	P, N/A, N/A	P(for HCPs), P(for HCPs), N/A	N/A, N/A, N/A	N/A, N/A, P(originators only)	N/A, N/A, N/A	N/A, N/A, (Pharmacists: 30%, Manufacturers 50%)	N/A, 14.9d, N/A	N/A, N/A, N/A	N/A, N/A, N/A	N/A, N/A, N/A	N/A, N/A, N/A	N/A, N/A, N/A	N/A, N/A, N/A	N/A, Pa, N/A	N/A, N/A, N/A
Syria (Wilbur 2013)	N/A	N/A	N/A	N/A	N/A	N/A	N/A	N/A	N/A	N/A	N/A	N/A	N/A	N/A	N/A	N/A	N/A	N/A	N/A	N/A	N/A	N/A	N/A	N/A	N/A	N/A	N/A	N/A	N/A	N/A	N/A	N/A	N/A	N/A	N/A	N/A	N/A	N/A	N/A	N/A	N/A	N/A	N/A	N/A	N/A	N/A	N/A	N/A	N/A
Tunisia (Qato 2018; Alshammari et al. 2020)	P, P	P, P	N/A, N/A	P, Pw	P(62 people), P(36 people)	Pa, Pa	P, P	N/A, N/A	O, P	P, O	2500d (22.46 per 100,000)d, 3107	N/A, 37000	N/A, N/A	Pb, Pb	Pc, N/A	N/A, N/A	N/A, N/A	N/A, N/A	50, N/A	N/A, N/A	(1 label change, 1 withdrawal, 1 restriction)t, (2 label changes, 5 safety warnings, 11 suspensions/withdrawals)	N/A, N/A	N/A, N/A	N/A, N/A	N/A, N/A	N/A, N/A	N/A, N/A	P, P	N/A, N/A	(Telephone: P, Internet: P, Fax: P), P	P, P	P(Intdis), P(in-house system)	N/A, P	N/A, N/A	N/A, N/A	P(for HCPs), N/A	N/A, N/A	N/A, P(originators and generics)	N/A, N/A	(Doctors 96%, General Public: 4%)d, (Doctors: 90%, Pharmacists: 3%, Nurses: 1%, General Public: 2%, Manufacturers: 3%)	224.6d, N/A	N/A, N/A	N/A, N/A	N/A, N/A	N/A, N/A	N/A, N/A	N/A, N/A	0, N/A	N/A, N/A
United Arab Emirates (Wilbur 2013; Qato 2018; Alshammari et al. 2020)	P, P, P	P(includes requirements for hospitals), P, P	N/A, P, N/A	Pw, O, Pw	P(2 people), P(3 people), P(4 people)	P(public reporting only), Pa, Pa	P, P, P	O, N/A, N/A	P, O, O	N/A, P, N/A	351, 107d (1.18 per 100,000)d, N/A	N/A, N/A, N/A	Pb, N/A, N/A	Pb, Pb, N/A	N/A, Pc, N/A	N/A, N/A, N/A	N/A, N/A, N/A	N/A, N/A, N/A	N/A, 0, N/A	N/A, N/A, N/A	Pb(label changes, safety warnings, suspensions/withdrawals), 0, N/A	N/A, N/A, N/A	N/A, N/A, N/A	N/A, N/A, N/A	N/A, N/A, N/A	N/A, N/A, N/A	N/A, N/A, N/A	N/A, P, P	N/A, N/A, N/A	N/A, (Telephone: P, Internet: P, Fax: P), P	N/A, O, P	O, P(VigiFlow), N/A	N/A, N/A, P	N/A, N/A, N/A	P, N/A, N/A	P(for HCPs), P(for HCPs), N/A	N/A, N/A, N/A	N/A, N/A, P(originators only)	N/A, N/A, N/A	N/A, (Doctors: 28%, Manufacturers: 72%)d, N/A	N/A, 11.8d, N/A	N/A, N/A, N/A	N/A, N/A, N/A	N/A, N/A, N/A	N/A, N/A, N/A	N/A, N/A, N/A	N/A, N/A, N/A	N/A, 0, N/A	N/A, N/A, N/A
Yemen (Wilbur 2013; Qato 2018; Alshammari et al. 2020)	O, P, P	O, P, O	N/A, P, P	O, O, O	O, O, P(2 people)	O, Pa, Pa	N/A, O, P	O, N/A, N/A	O, P, P	N/A, O, O	0, 20d (0.08 per 100,000)d, 225	N/A, N/A, 300	0%, N/A, N/A	0%, Pb, Pb	N/A, 0%, N/A	N/A, N/A, N/A	N/A, N/A, N/A	N/A, N/A, N/A	N/A, 5, N/A	N/A, N/A, N/A	0, N/A, 0	N/A, N/A, N/A	N/A, N/A, N/A	N/A, N/A, N/A	N/A, N/A, N/A	N/A, N/A, N/A	N/A, N/A, N/A	N/A, P, P	N/A, N/A, N/A	N/A, (Telephone: P, Internet: P, Fax: O), P	N/A, O, O	O, O, P(Excel)	N/A, N/A, P	N/A, N/A, N/A	O, N/A, N/A	O, O, N/A	N/A, N/A, N/A	N/A, N/A, O	N/A, N/A, N/A	N/A, (Doctors: 90%, General Public: 10%)d, Doctors: 100%	N/A, 0.8d, N/A	N/A, N/A, N/A	N/A, N/A, N/A	N/A, N/A, N/A	N/A, N/A, N/A	N/A, N/A, N/A	N/A, N/A, N/A	N/A, 0, N/A	N/A, N/A, N/A
Sub-Sharan Africa
Benin (Allabi and Nwokike 2014)	National Centre: P, Hospital: O, PHP: N/A	National Centre: O, Hospital: O, PHP: P(Policy)	National Centre: P, Hospital: O, PHP: N/A	N/A	National Centre: P (1 person), Hospital: O, PHP: N/A	National Centre: Pa, Hospital: O, PHP: N/A	National Centre: N/A, Hospital: O, PHP: P(monitoring guidelines)	N/A	N/A	National Centre: P, Hospital: N/A, PHP: N/A	N/A	N/A	N/A	N/A	N/A	N/A	N/A	6.97% companiese	N/A	N/A	National Centre: 0, Hospital: 0, PHP: N/A	N/A	N/A	N/A	N/A	N/A	N/A	N/A	N/A	N/A	National Centre: N/A, Hospital: N/A, PHP: P	N/A	P	N/A	N/A	National Centre: N/A, Hospital: O, PHP: P(for HCPs)	N/A	O	N/A	N/A	N/A	N/A	N/A	N/A	N/A	N/A	N/A	N/A	N/A
Burkina Faso (Kabore et al. 2013)	P(National Centre, Hospitals: 2/5, PHPs: 0/6)	P(National Centre, PHPs: 3/6), Hospitals: N/A	National Centre: P, Hospitals: N/A, PHPs: N/A	P(National Centre, Hospitals: 5/5), PHPs: N/A	P(National Centre, Hospitals: 5/5, PHPs: 1/6)	Pa(National Centre: MEs only, Hospitals: 5/5 MEs only, PHPs: 2/6 mainly treatment failure)	P(National Centre, Hospitals: 0/5), PHPs: N/A	N/A	P(National Centre, Hospitals: 2/5), PHPs: N/A)	National Centre: P, Hospitals: N/A, PHPs: N/A	National Centre: 1986h, Hospitals: N/A, PHPs: N/A	N/A	N/A	N/A	N/A	N/A	N/A	N/A	National Centre: 1, Hospitals: 0, PHPs: N/A	National Centre: 3j, Hospitals: N/A, PHPs: N/A	National Centre: 7 suspensions and recalls and 31 product restrictionsj, Hospitals: 0, PHPs: 0	N/A	N/A	N/A	N/A	N/A	N/A	P(National Centre, Hospitals: 5/5), PHPs: N/A	N/A	N/A	P(National Centre, Hospitals: 2/5), PHPs: N/A	N/A	P	N/A	N/A	P(National Centre (for HCPs), Hospitals: 4/5 (for HCPs), PHPs: N/A)	N/A	N/A	0	N/A	N/A	N/A	N/A	N/A	N/A	N/A	N/A	Pe(National Centre, Hospitals: 5/5, PHPs: N/A)	N/A
Comoros (Qato 2018)	P	O	P	O	O	Pa	O	N/A	O	O	0d	N/A	N/A	0	0	N/A	N/A	N/A	0	N/A	2 restrictionst	N/A	N/A	N/A	N/A	N/A	N/A	O	N/A	Telephone: O, Internet: O, Fax: O	P	O	N/A	N/A	N/A	O	N/A	N/A	N/A	Doctors, Dentists, Pharmacists, Nurses, General Public, Manufacturers: 0%	0d	N/A	N/A	N/A	N/A	N/A	N/A	0	N/A
Djibouti (Qato 2018)	O	O	N/A	O	O	O	O	N/A	N/A	O	N/Ad	N/A	N/A	N/A	N/A	N/A	N/A	N/A	N/A	N/A	N/A	N/A	N/A	N/A	N/A	N/A	N/A	O	N/A	Telephone: O, Internet: O, Fax: O	O	O	N/A	N/A	N/A	N/A	N/A	N/A	N/A	N/A	0>	N/A	N/A	N/A	N/A	N/A	N/A	N/A	N/A
Ethiopia (Barry et al. 2020; Barry et al. 2021)	P, N/A	P, P	P, P	O, O	P(10 people), N/A	P(no public reporting), Pa	P, P(treatment guidelines/protocol)	Pa, N/A	P, O	P, N/A	N/A (0.67 per 100,000), 0	N/A, N/A	N/A, N/A	2%, 0%	(N/A, [133 reports per year submitted to WHOp]), 0%	N/A, N/A	N/A, N/A	N/A, N/A	1, 0	N/A, 0	4 product withdrawals, 0	N/A, unknown	N/A, N/A	N/A, N/A	N/A, N/A	N/A, N/A	N/A, N/A	P, N/A	O, N/A	P, N/A	N/A, N/A	P, N/A	P, N/A	P, N/A	P, P	P(for HCPs), P (for HCPs)	O, N/A	P, N/A	0%, 0%	(Doctors, Dentists, Pharmacists, Nurses, General Public: N/A, Manufacturers: 0%), N/A	6.7, N/A	N/A, N/A	N/A, N/A	N/A, N/A	N/A, N/A	1300 (HCPs and decision-makers), 89514 (HCPs)	O, N/A	Pa, N/A	N/A, N/A
Kenya (Barry et al. 2020; Barry et al. 2021)	P, N/A	P(no requirements for companies), P	P, P	P, O	P(5 people), N/A	P(no public reporting), Pa	P, P(treatment guidelines/protocol)	O, N/A	P, O	P, N/A	N/A (3.5 per 100,000), 0	N/A, N/A	N/A, N/A	5.5%, 0%	(N/A, [1421 reports per year submitted to WHO]), 0%	N/A, N/A	N/A, N/A	N/A, N/A	1x, 0x	31y, 0	13 product recalls (voluntary and regulatory), 0	N/A, unknown	N/A, N/A	N/A, N/A	N/A, N/A	N/A, N/A	N/A, N/A	P, N/A	O, N/A	P, N/A	N/A, N/A	P, N/A	P, N/A	P, N/A	P, P	P(for HCPs), P(for HCPs)	O, N/A	O, N/A	0.14%z, 0%	(Doctors, Dentists, Pharmacists, Nurses, General Public: N/A, Manufacturers: 0%), N/A	35, N/A	N/A, N/A	N/A, N/A	N/A, N/A	12 (for HCPs), N/A	384 (HCPs), 8322 (HCPs)	O, N/A	N/A, N/A	N/A, N/A
Nigeria (Nwaiwu et al. 2016; Opadeyi et al. 2018, Ejekam et al. 2020)	P(8/31 companies), P(3/6 hospitals), P	N/A, P(4/6 hospitals), P	P(31/31 companies), P(4/6 hospitals), P	N/A, P(1/6 hospitals), P	N/A, Pa(6/6 hospitals), Pa	N/A, P(5/6 hospitals: 0/6 covered the entire scope of pharmacovigilance), P(MEs: N/A, therapeutic ineffectiveness: N/A, counterfeit/substandard: N/A, misuse, abuse or dependence: N/A, public reporting: P)	P(8/31 companies), P(3/6 hospitals), P	N/A, P(5/6 hospitals doctors only and 2/6 hospitals doctors and pharmacists), O	N/A, P(1/6 hospitals), P	N/A, P(4/6 hospitals), P	N/A, Range: 0-26b, 1375Õ	N/A, Range 0-831, 16,855	N/A, 0%, N/A	N/A, Range: 0-84.6%, N/A	N/A, (Range#: 0-84.6% reported to local pharmacovigilance centre, 0-100% reported to national pharmacovigilance centre), 790 (HIV/AIDS: 604, Malaria: 112, TB: 74 reports submitted from PHPs to national centre)	N/A, 0%, 0%	N/A, Range: 0-7.7%, N/A	N/A, N/A, N/A	N/A, Range: 0-1, N/A	N/A, Range: 0-1, N/A	N/A, 0, N/A	N/A, Range: 0.1-1.67, 1.01Õ (Number of ADR reports/1000 individuals exposed to medicines in the HIV/AIDS PHP)	N/A, N/A, 0.003Õ(number of medicine-related deaths/1000 individuals exposed to medicines in the HIV/AIDS PHP)	N/A, N/A, N/A	N/A, N/A, N/A	N/A, N/A, N/A	N/A, N/A, N/A	N/A, N/A, P	N/A, N/A, N/A	N/A, N/A, N/A	N/A, N/A, N/A	N/A, N/A, P	N/A, N/A, N/A	N/A, N/A, N/A	N/A, N/A, N/A	N/A, N/A, P(for HCPs)	N/A, N/A, N/A	N/A, N/A, N/A	N/A, N/A, N/A	N/A, N/A, N/A	N/A, N/A, N/A	N/A, N/A, N/A	N/A, N/A, N/A	N/A, N/A, N/A	N/A, N/A, N/A	N/A, N/A, N/A	N/A, N/A, N/A	N/A, Pa(3/31 companies), N/A	N/A, N/A, N/A
Rwanda (Barry et al. 2020; Barry et al. 2021)	P, N/A	P, O	P, P	O, O	P(2 people), N/A	P(no public reporting), Pa	O, P(treatment guidelines/protocol)	O, N/A	O, O	O, N/A	0, 0	N/A, N/A	N/A, N/A	0%, 0%	(N/A, [6 reports per year submitted to WHOp], 0%	N/A, N/A	N/A, N/A	N/A, N/A	0x, 0x	0, 0	0, 0	N/A, unknown	N/A, N/A	N/A, N/A	N/A, N/A	N/A, N/A	N/A, N/A	P, N/A	O, N/A	P, N/A	N/A, N/A	P, N/A	P, O(No access to quality control laboratory)	P, N/A	O, P	O, P(for HCPs)	O, N/A	O, N/A	0%, 0%	(Doctors, Dentists, Pharmacists, Nurses, General Public: N/A, Manufacturers: 0%), N/A	0, N/A	N/A, N/A	N/A, N/A	N/A, N/A	0, N/A	0, 43725 (HCPs)	O, N/A	N/A, N/A	N/A, N/A
Sierra Leone (Abiri and Johnson 2019)	P(National Centre, Hospitals: 5/6, PHPs: 6/6)	P(National Centre, PHPs: 2/6), Hospitals: N/A	National Centre: P, Hospitals: N/A, PHPs: N/A	National Centre: P, Hospitals: 0/6, PHPs: 0/6	P(National Centre, Hospitals: 5/6, PHPs: 6/6)	Pa(National Centre, Hospitals: 6/6, PHPs: 6/6)	P(National Centre, Hospitals: 5/6, PHPs: 1/6)	O	National Centre: P, Hospitals: 0/6, PHPs: N/A	National Centre: P, Hospitals: N/A, PHPs: N/A	National Centre: 1084h, Hospitals: N/A, PHPs: N/A	N/A	N/A	N/A	N/A	N/A	N/A	N/A	National Centre: 0, Hospitals: 0, PHPs: 0	Pc(National Centre, Hospitals: N/A, PHPs: N/A)	National Centre: 0, Hospitals: 0, PHPs: 0	N/A	N/A	N/A	N/A	N/A	N/A	P(National Centre, Hospitals: 5/6, PHPs: 0/6)	N/A	N/A	P(National Centre, Hospitals: 5/6, PHPs: N/A)	N/A	P	N/A	N/A	P[National Centre (for HCPs and public), Hospitals: 3/6 (for HCPs), PHPs: 2/6 (for HCPs and public)]	N/A	N/A	0	N/A	N/A	N/A	N/A	N/A	N/A	N/A	N/A	Pa(National Centre, Hospitals: 0/6, PHPs: 6/6)	N/A
South Africa (Maigetter et al. 2015)	P	P(law)	P	O	P(1 person)	Pa	N/A	O	O	P	N/A (7.7 per 100,000)r	N/A	0	N/A	N/A, 4088r reports submitted to WHO	N/A	N/A	N/A	N/A	N/A	N/A	N/A	N/A	N/A	N/A	N/A	N/A	N/A	N/A	N/A	N/A	N/A	N/A	N/A	N/A	N/A	N/A	P	N/A	N/A	77r	N/A	N/A	N/A	N/A	N/A	N/A	N/A	N/A
Sudan (Qato 2018; Alshammari et al. 2020)	P, P	P, P	P, P	P, Pw	P(4 people), P(2 people)	Pa, Pa	P, P	N/A, N/A	P, P	P, P	73d (0.14 per 100,000)d, 26	N/A, 35	N/A, N/A	Pb, N/A	Pb, N/A	N/A, N/A	N/A, N/A	N/A, N/A	1, N/A	N/A, N/A	(30 label changes, 3 withdrawals)t, (5 label changes, 2 safety warnings)	N/A, N/A	N/A, N/A	N/A, N/A	N/A, N/A	N/A, N/A	N/A, N/A	P, P	N/A, N/A	(Telephone: P, Internet: P, Fax: P), P	P, P	P(VigiFlow), P(VigiFlow)	N/A, P	N/A, N/A	N/A, N/A	P(for HCPs), N/A	N/A, N/A	N/A, P(generics only)	N/A, N/A	(Doctors: 55%, Pharmacists: 27%, Nurses: 0%, General Public: 14%)d, (Doctors: 8%, Pharmacists: 31%, Nurses: 54%, General Public: 8%)	1.4d, N/A	N/A, N/A	N/A, N/A	N/A, N/A	N/A, N/A	N/A, N/A	N/A, N/A	Pa, N/A	N/A, N/A
Tanzania (Barry et al. 2020; Barry et al. 2021)	P, N/A	P, P	P, P	P, O	P(12 people), N/A	P, Pa	P, P(treatment guidelines/protocol)	O, N/A	P, O	P, N/A	N/A (0.41 per 100,000), 0	N/A, N/A	N/A, N/A	97%, 0%	(N/A, [76p reports per year submitted to WHO]), 0%	N/A, N/A	N/A, N/A	N/A, N/A	3x, 0x	25§, 0	2 withdrawals, 0	N/A, unknown	N/A, N/A	N/A, N/A	N/A, N/A	N/A, N/A	N/A, N/A	P, N/A	O, N/A	P, N/A	N/A, N/A	P, N/A	P, N/A	P, N/A	P, P	P(for HCPs), P(for HCPs and public)	O, N/A	P, N/A	0.26%z, 0%	(Doctors, Dentists, Pharmacists, Nurses, General Public: N/A, Manufacturers: 0%), N/A	4.1, N/A	N/A, N/A	N/A, N/A	N/A, N/A	9 (for HCPs), N/A	1253 (HCPs), 75152 (HCPs)	O, N/A	Pa, N/A	0, N/A
Uganda (Maigetter et al., 2015)	P	P(policy)	P	O	P(8 people)	Pa	N/A	P	P	P	N/A (0.6 per 100,000)s	N/A	N/A	N/A	N/A	N/A	N/A	N/A	N/A	N/A	N/A	N/A	N/A	N/A	N/A	N/A	N/A	N/A	N/A	N/A	N/A	N/A	N/A	N/A	N/A	P(for HCPs)	N/A	O	N/A	N/A	6s	N/A	N/A	N/A	N/A	N/A	N/A	N/A	N/A
Zimbabwe (Muringazuva et al. 2017; Mugauri et al. 2018)	P, P	P(Guidelines), P(Policy and Guidelines)	P, P	N/A, N/A	N/A, N/A	Pa, Pa	P, P	N/A, N/A	P, N/A	N/A, N/A	N/A, 642 (0.5 per 100,000)	N/A, 2255	N/A, 100%	N/A, 100%	N/A, 86% comitted to WHO‡	N/A, N/A	N/A, N/A	N/A, N/A	N/A, N/A	N/A, 5	N/A, 7 product recalls	N/A, N/A	N/A, N/A	N/A, N/A	N/A, N/A	N/A, N/A	N/A, N/A	N/A, N/A	N/A, N/A	P(6/6 facilities), P(19/19 facilities)	N/A, N/A	N/A, P(1/2 hospitals)	N/A, N/A	N/A, N/A	N/A, N/A	N/A, N/A	N/A, N/A	N/A, N/A	N/A, 2.2%	N/A, N/A	N/A, 5	N/A, N/A	100%, N/A	N/A, N/A	N/A, N/A	N/A, N/A	N/A, N/A	N/A, N/A	N/A, N/A
South Asia
Afghanistan (Qato, 2018)	P	O	P	O	P(2 people)	Pa	O	N/A	O	P	0	N/A	N/A	Pb	Pc	N/A	N/A	N/A	0	N/A	0	N/A	N/A	N/A	N/A	N/A	N/A	P	N/A	Telephone: P, Internet: P, Fax: O	P	P(VigiFlow)	N/A	N/A	N/A	P(for HCPs)	N/A	N/A	N/A	(Doctors, Dentists, Pharmacists, Nurses, General Public, Manufacturers: 0%)d	0>	N/A	N/A	N/A	N/A	N/A	N/A	Pab	N/A
India (Maigetter et al. 2015)	P	P(policy)	P	O	P(staff number unknown)	Pa	N/A	O	O	P	N/A (1.5 per 100,000)r	N/A	N/A	N/A	N/A, [18,000 reports per year submitted to WHOq]	N/A	N/A	N/A	N/A	N/A	N/A	N/A	N/A	N/A	N/A	N/A	N/A	N/A	N/A	N/A	N/A	N/A	N/A	N/A	N/A	N/A	N/A	N/A	N/A	N/A	15r	N/A	N/A	N/A	N/A	N/A	N/A	N/A	N/A
Pakistan (Mustafa et al. 2013; Qato 2018)	N/A, P	P(7/30 hospitals & 10/30 hospital pharmacies), P	N/A, P	N/A, P	N/A, P(2 people)	N/A, O	N/A, P	N/A, N/A	P(1/30 hospitals), O	N/A, O	N/A, 871d (0.47 per 100,000)d	N/A, N/A	N/A, N/A	N/A, N/A	0%, N/A	N/A, N/A	N/A, N/A	N/A, N/A	N/A, 2	N/A, Pb	N/A, (10 label change, 15 suspensions/withdrawals)t	N/A, N/A	N/A, N/A	N/A, N/A	N/A, N/A	N/A, N/A	N/A, N/A	N/A, P	N/A, N/A	N/A, (Telephone: P, Internet: P, Fax: O)	N/A, O	N/A, P(Excel)	N/A, N/A	N/A, N/A	P(1/30 hospitals), N/A	N/A, O	N/A, N/A	N/A, N/A	1/30 hospitals¶, N/A	N/A, (Doctors: 9%, Pharmacists: 2%, Nurses: 1%, Manufacturers: 88%)d	N/A, 4.7d	N/A, N/A	(Doctors: 50.9%, Pharmacists: 49.1%), N/A	N/A, N/A	N/A, N/A	N/A, N/A	N/A, N/A	N/A, Pa	N/A, N/A
East Asia and the Pacific
Brunei (Chan et al. 2017; Shin et al. 2019)	P, P	P, P	N/A, N/A	N/A, N/A	N/A, N/A	N/A, P(MEs: P, therapeutic ineffectiveness: P, counterfeit/substandard: N/A, misuse, abuse or dependence: N/A, public reporting: O)	P, P	N/A, N/A	N/A, P	N/A, O	20u (4.8 per 100,000), N/A	298, N/A	N/A, N/A	N/A, N/A	N/A, N/A	N/A, 2.20%	N/A, 1.10%	N/A, N/A	N/A, 0	0, 0	0, 0	N/A, Pi	N/A, Pi	N/A, Pi	N/A, Pi	N/A, Pi	N/A, Pi	P, P	N/A, N/A	N/A, Internet: P	N/A, N/A	P(VigiFlow), P	N/A, N/A	N/A, N/A	N/A, N/A	N/A, N/A	N/A, N/A	N/A, P	N/A, N/A	N/A, (HCPs: ~82% & Manufacturers: ~18%)	48, N/A	N/A, N/A	N/A, N/A	N/A, N/A	N/A, N/A	N/A, N/A	N/A, N/A	N/A, N/A	N/A, N/A
Cambodia (Suwankesawong et al. 2016; Chan et al. 2017)	P, P	P(no requirements for companies), O(no mandatory requiements)	N/A, P	N/A, N/A	P(2 people), N/A	Pa, N/A	N/A, P	N/A, N/A	N/A, N/A	P, N/A	92o (0.2 per 100,000)o, 100u (0.7 per 100,000)	744, 677	N/A, N/A	0%, N/A	(N/A, [652n reports submitted to WHO]), N/A	N/A, N/A	N/A, N/A	N/A, N/A	Pb, N/A	0, 0	Pb, 0	N/A, N/A	N/A, N/A	N/A, N/A	N/A, N/A	N/A, N/A	N/A, N/A	P, P	N/A, N/A	N/A, N/A	N/A, N/A	N/A, P(VigiFlow)	N/A, N/A	N/A, N/A	N/A, N/A	Pa, N/A	N/A, N/A	N/A, N/A	N/A, N/A	N/A, N/A	2o, 7	N/A, N/A	N/A, N/A	N/A, N/A	N/A, N/A	N/A, N/A	N/A, N/A	0, N/A	N/A, N/A
China (Zhang et al. 2019)	P(371/589 institutions)	P	P	P(104/194 manufacturers and hsopitals)	P(583/589 institutions [staff numbers unknown])	Pa	P(488/589 institutions)	P(527/589 institutions)	P(108/589 institutions)	N/A	32,513(Hospitals: 20,714, Manufacturers: 7627, Drugstores: 4172)h	N/A	N/A	N/A	N/A	N/A	N/A	N/A	N/A	N/A	N/A	N/A	N/A	N/A	N/A	N/A	N/A	P(555/589 institutions)	N/A	P(Telephone: 532/589 instituions, Fax: 308/589 institutions)	P(263/589 institutions)	P(550/589 institutions)	N/A	N/A	N/A	N/A	N/A	N/A	N/A	N/A	N/A	N/A	N/A	N/A	N/A	N/A	N/A	Pa(340/589 institutions)	N/A
Indonesia (Suwankesawong et al. 2016; Chan et al. 2017; Shin et al. 2019)	P, P, P	P(includes requirements for HCPs), P(includes requirements for HCPs), P	N/A, P, N/A	N/A, N/A, N/A	P(10 people), N/A, N/A	Pa, N/A, P(MEs: P, therapeutic ineffectiveness: P, counterfeit/substandard: N/A, misuse, abuse or dependence: N/A, public reporting: O)	N/A, P, P	N/A, N/A, N/A	P, N/A, P	P, N/A, P	5 338o (0.69 per 100,000)o , 1190u (0.5 per 100,000), N/A	6102, 6100, N/A	N/A, N/A, N/A	Pb, N/A, N/A	(N/A, [1185o reports submitted to WHO]), N/A, N/A	N/A, N/A, 1.65%	N/A, N/A, 0.03%	N/A, N/A, N/A	Pb, N/A, 2	Pb, 1, 3	Pb, 0, 1 regulatory action & 1 label change	N/A, N/A, Pi	N/A, N/A, Pi	N/A, N/A, Pi	N/A, N/A, Pi	N/A, N/A, Pi	N/A, N/A, Pi	N/A, P, P	N/A, N/A, N/A	N/A, N/A, N/A	N/A, N/A, N/A	N/A, P(VigiFlow/Excel), P	N/A, N/A, N/A	N/A, N/A, N/A	N/A, N/A, N/A	Pb, N/A, N/A	N/A, N/A, N/A	N/A, N/A, P	N/A, N/A, N/A	N/A, N/A, HCPs: ~75% & Manufacturers: ~25%	6.9o, 5, N/A	N/A, N/A, N/A	N/A, N/A, N/A	N/A, N/A, N/A	N/A, N/A, N/A	N/A, N/A, N/A	N/A, N/A, N/A	Pa, N/A, N/A	N/A, N/A, N/A
Laos (Suwankesawong et al. 2016; Chan et al. 2017)	P, P(not designated specifically for PV)	P(no requirements for companies), O(no mandatory requirements)	N/A, P	N/A, N/A	P(5 people), N/A	Pa, N/A	N/A, P	N/A, N/A	N/A, N/A	O, N/A	28* (0.41 per 100,000)*, 3u (0.04 per 100,000)	169, 3	N/A, N/A	0%, N/A	(N/A, [53o reports per year submitted to WHO]), N/A	N/A, N/A	N/A, N/A	N/A, N/A	0, N/A	0, 10	Pb, 0	N/A, N/A	N/A, N/A	N/A, N/A	N/A, N/A	N/A, N/A	N/A, N/A	N/A, P	N/A, N/A	N/A, N/A	N/A, N/A	N/A, P(VigiFlow/Excel)	N/A, N/A	N/A, N/A	N/A, N/A	Pb, N/A	N/A, N/A	N/A, N/A	N/A, N/A	N/A, N/A	4.1*, 0.4	N/A, N/A	N/A, N/A	N/A, N/A	N/A, N/A	N/A, N/A	N/A, N/A	0, N/A	N/A, N/A
Malaysia (Suwankesawong et al. 2016; Chan et al. 2017; Shin et al. 2019)	P, P, P	P(includes requirements for HCPs), P(includes requirements for HCPs), P	N/A, P, N/A	N/A, N/A, N/A	P(23 people), N/A, N/A	Pa, N/A, P(MEs: P, therapeutic ineffectiveness: P, counterfeit/substandard: N/A, misuse, abuse or dependence: N/A, public reporting: P)	N/A, P, P	N/A, N/A, N/A	P, N/A, P	P, N/A, P	38,149o (41.93 per 100,00)o, 10,000u (33.7 per 100,000), N/A	92,702; 75,000, N/A	N/A, N/A, N/A	Pb, N/A, N/A	(N/A, [43,834o reports submitted to WHO]), N/A, N/A	N/A, N/A, 1.41%	N/A, N/A, 0.08%	N/A, N/A, N/A	Pb, N/A, 1	Pb, 5, 3	Pb, Pb(label changes, safety warnings, restrictions), 3 regulatory actions & 67 label changes	N/A, N/A, Pi	N/A, N/A, Pi	N/A, N/A, Pi	N/A, N/A, Pi	N/A, N/A, Pi	N/A, N/A, Pi	N/A, P, P	N/A, N/A, N/A	N/A, N/A, N/A	N/A, N/A, N/A	N/A, P(in-house system), P	N/A, N/A, N/A	N/A, N/A, N/A	N/A, N/A, N/A	Pb, N/A, N/A	N/A, N/A, N/A	P, N/A, P	N/A, N/A, N/A	N/A, N/A, HCPs: ~85% & Manufacturers: ~15%	419.3o, 337, N/A	N/A, N/A, N/A	N/A, N/A, N/A	N/A, N/A, N/A	N/A, N/A, N/A	N/A, N/A, N/A	N/A, N/A, N/A	Pa, N/A, N/A	N/A, N/A, N/A
Myanmar (Chan et al. 2017)	O	N/A	N/A	N/A	N/A	N/A	N/A	N/A	N/A	N/A	N/A	N/A	N/A	N/A	N/A	N/A	N/A	N/A	N/A	N/A	N/A	N/A	N/A	N/A	N/A	N/A	N/A	N/A	N/A	N/A	N/A	N/A	N/A	N/A	N/A	N/A	N/A	N/A	N/A	N/A	N/A	N/A	N/A	N/A	N/A	N/A	N/A	N/A	N/A
Papua New Guinea (Shin et al. 2019)	P	P	N/A	N/A	N/A	P(MEs: N/A, therapeutic ineffectiveness: N/A, counterfeit/substandard: N/A, misuse, abuse or dependence: N/A, public reporting: O)	P	N/A	O	O	N/A	N/A	N/A	N/A	N/A	N/A	N/A	N/A	0	0	0	Pi	Pi	Pi	Pi	Pi	Pi	P	N/A	Internet: P	N/A	P	N/A	N/A	N/A	N/A	N/A	O	N/A	HCPs: 100%	N/A	N/A	N/A	N/A	N/A	N/A	N/A	N/A	N/A
Philippines (Suwankesawong et al. 2016; Chan et al. 2017; Shin et al. 2019)	P, P, P	P(includes requirements for HCPs), P(includes requirements for HCPs), P	N/A, P, N/A	N/A, N/A, N/A	P(4 people), N/A, N/A	Pa, N/A, P(MEs: P, therapeutic ineffectiveness: P, counterfeit/substandard: N/A, misuse, abuse or dependence: N/A, public reporting: P)	N/A, P, P	N/A, N/A, N/A	P, N/A, P	O, N/A, O	12,404o (4.11 per 100,000)o, 1259u (1.4 per 100,000), N/A	32,901, 11,900, N/A	N/A, N/A, N/A	Pb, N/A, N/A	(N/A, [3535o reports submitted to WHO]), N/A, N/A	N/A, N/A, 16.53%	N/A, N/A, 10.88%	N/A, N/A, N/A	Pb, N/A, 2	0, 2, 2	Pb, P(label changes, safety warnings, restrictions)b, 2 regulatory actions	N/A, N/A, Pi	N/A, N/A, Pi	N/A, N/A, Pi	N/A, N/A, Pi	N/A, N/A, Pi	N/A, N/A, Pi	N/A, P, P	N/A, N/A, N/A	N/A, N/A, Internet: P	N/A, N/A, N/A	N/A, P(VigiFlow), P	N/A, N/A, N/A	N/A, N/A, N/A	N/A, N/A, N/A	Pb, N/A, N/A	N/A, N/A, N/A	P, N/A, P	N/A, N/A, N/A	N/A, N/A, (HCPs: ~62%, Manufacturers: ~38%)	41.1o, 14, N/A	N/A, N/A, N/A	N/A, N/A, N/A	N/A, N/A, N/A	N/A, N/A, N/A	N/A, N/A, N/A	N/A, N/A, N/A	Pa, N/A, N/A	N/A, N/A, N/A
Singapore (Suwankesawong et al. 2016; Chan et al. 2017; Shin et al. 2019)	P, P, P	P, P, P	N/A, P, N/A	N/A, N/A, N/A	P(21 people), N/A, N/A	Pa, N/A, P(MEs: N/A, counterfeit/substandard: N/A, misuse, abuse or dependence: N/A, public reporting: O)	N/A, P, P	N/A, N/A, N/A	P, N/A, P	P, N/A, P	60,697o (361.03 per 100,000)o, 21,000u (385.3 per 100,000), N/A	214,862, 195,000, N/A	N/A, N/A, N/A	Pb, N/A, N/A	(N/A, [21,4862o reports submitted to WHO]), N/A, N/A	N/A, N/A, 0.10%	N/A, N/A	N/A, N/A, N/A	Pb, N/A, 1	Pb, 15, 20	Pb, Pb(label changes, safety warnings, restrictions), (3 regulatory actions & 2 label changes)	N/A, N/A, Pi	N/A, N/A, Pi	N/A, N/A, Pi	N/A, N/A, Pi	N/A, N/A, Pi	N/A, N/A, Pi	N/A, P, P	N/A, N/A, N/A	N/A, N/A, N/A	N/A, N/A, N/A	N/A, P(in-house system), P	N/A, N/A, N/A	N/A, N/A, N/A	N/A, N/A, N/A	Pb, N/A, N/A	N/A, N/A, N/A	P, N/A, P	N/A, N/A, N/A	N/A, N/A, (HCPs: ~96%, Manufacturers: 3.4%)	3610.3o, 3853, N/A	N/A, N/A, N/A	N/A, N/A, N/A	N/A, N/A, N/A	N/A, N/A, N/A	N/A, N/A, N/A	N/A, N/A, N/A	Pa, N/A, N/A	N/A, N/A, N/A
Thailand (Kaewpanukrungsi and Anantachoti 2015; Suwankesawong et al. 2016; Chan et al. 2017; Shin et al. 2019)	P, P, P, P	P, P, P, P	P, N/A, P, N/A	P, N/A, N/A, N/A	P, P(13 people), N/A, N/A	Pa, Pa, N/A, P(MEs: N/A, therapeutic ineffectiveness: N/A, counterfeit/substandard: N/A, misuse, abuse or dependence: N/A, public reporting: P)	P, N/A, P, P	N/A, N/A, N/A, N/A	P, P, P, P	P, P, P	N/A, 159,277o (78.12 per 100,000)o, 50,000u (73.5 per 100,000), N/A	N/A, 682,955, 1,000,000, N/A	N/A, N/A, N/A, N/A	N/A, Pb, N/A, N/A	N/A, (N/A, [112,918o reports submitted to WHO]), N/A	N/A, N/A, N/A, N/A	N/A, N/A, N/A, N/A	N/A, N/A, N/A, N/A	N/A, Pb, N/A, 4	4, Pb, 10, 3	(3 safety label changes, 3 safety warnings, 1 suspension), Pb, Pb(label changes, safety warnings, restrictions), (3 regulatory actions, 5 label changes)	N/A, N/A, N/A, Pi	N/A, N/A, N/A, Pi	N/A, N/A, N/A, Pi	N/A, N/A, N/A, Pi	N/A, N/A, N/A, Pi	N/A, N/A, N/A, Pi	P, N/A, P, P	N/A, N/A, N/A, N/A	N/A, N/A, N/A, N/A	N/A, N/A, N/A, N/A	P, N/A, P(in-house system), P	N/A, N/A, N/A, N/A	N/A, N/A, N/A, N/A	P, N/A, N/A, N/A	P (for HCPs), Pb, N/A, N/A	N/A, N/A, N/A, N/A	N/A, P, N/A, P	77.4%†, N/A, N/A, N/A	N/A, N/A, N/A, HCPs: ~90% & Manufacturers: ~10%	N/A, 781.2, 735, N/A	N/A, N/A, N/A, N/A	N/A, N/A, N/A, N/A	N/A, N/A, N/A, N/A	N/A, N/A, N/A, N/A	N/A, N/A, N/A, N/A	N/A, N/A, N/A, N/A	N/A, Pa, N/A, N/A	N/A, N/A, N/A, N/A
Vietnam (Suwankesawong et al. 2016; Chan et al. 2017)	P, P	P(no requirements for companies), P(includes requirements for HCPs)	N/A, N/A	N/A, N/A	P(13 people), N/A	Pa, N/A	N/A, P	N/A, N/A	N/A, N/A	P, N/A	23,795o (8.49 per 100,000)o, 4395u (4.7 per 100,000)	40,240, 20,000	N/A, N/A	Pb, N/A	(N/A, [28%o reports submitted to WHO]), N/A	N/A, N/A	N/A, N/A	N/A, N/A	Pb, N/A	Pb, 0	Pb, 0	N/A, N/A	N/A, N/A	N/A, N/A	N/A, N/A	N/A, N/A	N/A, N/A	N/A, P	N/A, N/A	N/A, N/A	N/A, N/A	N/A, P(VigiFlow)	N/A, N/A	N/A, N/A	N/A, N/A	Pb, N/A	N/A, N/A	N/A, N/A	N/A, N/A	N/A, N/A	84.9o, 47	N/A, N/A	N/A, N/A	N/A, N/A	N/A, N/A	N/A, N/A	N/A, N/A	0, N/A	N/A, N/A
Latin America and the Caribbean
Brazil (Rorig and de Oliveira 2012)	P(39/50 companies)	P	P	N/A	N/A	N/A	N/A	N/A	N/A	N/A	N/A	N/A	N/A	N/A	N/A	N/A	N/A	18% companiesf	N/A	N/A	N/A	N/A	N/A	N/A	N/A	N/A	N/A	N/A	N/A	N/A	N/A	N/A	N/A	N/A	N/A	N/A	N/A	N/A	N/A	Manufacturers: 0.1%g	N/A	N/A	N/A	N/A	N/A	N/A	N/A	N/A	N/A
Chile (Shin et al. 2019)	P	P	N/A	N/A	N/A	P(MEs: P, therapeutic ineffectiveness: P, counterfeit/substandard: N/A, misuse, abuse or dependence: N/A, public reporting: N/A)	P	N/A	P	P	N/A	N/A	N/A	N/A	N/A	0.015	0.0057	N/A	0	0	1 regulatory action and 1 label change	Pi	Pi	Pi	Pi	Pi	Pi	P	N/A	N/A	N/A	P	N/A	N/A	N/A	N/A	N/A	P	N/A	HCPs: ~65%, Manufacturers: ~35%	N/A	N/A	N/A	N/A	N/A	N/A	N/A	N/A	N/A
Mexico (Shin et al. 2019)	P	P	N/A	N/A	N/A	P(MEs: N/A, therapeutic ineffectiveness: P, counterfeit/substandard: N/A, misuse, abuse or dependence: N/A, public reporting: P)	P	N/A	P	P	N/A	N/A	N/A	N/A	N/A	0.028	N/A	N/A	N/A	N/A	N/A	Pi	Pi	Pi	Pi	Pi	Pi	P	N/A	Internet: P	N/A	P	N/A	N/A	N/A	N/A	N/A	P	N/A	HCPs: ~35% & Public: ~6% & Manufacturers: ~59%	N/A	N/A	N/A	N/A	N/A	N/A	N/A	N/A	N/A
Peru (Shin et al. 2019)	P	P	N/A	N/A	N/A	P(MEs: N/A, therapeutic ineffectiveness: P, counterfeit/substandard: N/A, misuse, abuse or dependence: N/A, public reporting: O)	P	N/A	P	O	N/A	N/A	N/A	N/A	N/A	0.02	N/A	N/A	2	0	1 regulatory action and 1 label change	Pi	Pi	Pi	Pi	Pi	Pi	P	N/A	Internet: P	N/A	P	N/A	N/A	N/A	N/A	N/A	O	N/A	HCPs: ~58% & Manufacturers: ~42%	N/A	N/A	N/A	N/A	N/A	N/A	N/A	N/A	N/A
Key:
A (P) indicates "Yes", (O) indicates "No", and (N/A) indicates "No information available".
a: Evaluated in the study/studies as whether or not element is present only
b: Evaluated in the study/studies as whether or not actions performed only
c: Evaluated in the study as whether or not reports sent to WHO
d: Figure(s) for 2014
e: Percentage of companies surveyed monitoring ADRs on a regular basis
f: Number of companies surveyed implementing a pharmacovigilance programme
g: Figure(s) for 2008
h: Number of ADR reports per 100,000 persons in population not provided
i: Evaluated as whether or not national statistical data present only
j: Evaluated as issues of local relevance identified from outside sources
k: Evaluated as whether or not pharmaceutical quality survey carried out in the last year only
l: Evaluated as whether or not quantification of the incidence of medication errors carried out in the last year only
m: Evaluated as whether or not medicine utilisation reviews carried out in the last year only
n: Percentage(s) not provided
o: Figure(s) for 2013 – 2015
p: Average number of reports submitted to WHO yearly from date of establishment to 2018
q: Average number of reports submitted to WHO yearly from 2010 to 2012
r: Figure for 2011
s: Figure(s) for 2009
t: Figures for previous two years
u: Average number of ADR reports per year (in the past five years)
v: Figure(s) for 2010
w: Evaluated as whether or not pharmacovigilance centre is government funded
x: Figures for previous three years
y: Figure for previous year
z: Figure based on number of health facilities in the country in 2015
*: Figure since establishment of pharmacovigilance centre in 2015
#: Evaluated as percentage of total annual reports satisfactorily completed and submitted to the local Pharmacovigilance Centre and percentage of reports committed to National Pharmacovigilance Centre
¶: Evaluated as hospital regularly reporting to MOH to prevent ADRs
§: Reported as average number of signals detected per year in the last five years
†: Evaluated as percentage of health institutes submitting at least one ADR report in 2012
‡: Figure for 2012 – 2016
[truncated: 14 more columns]

## Sheet: Countries Scoring
Country/Assessment Indicators	Core Indicators																											Complementary Indicators
	Core Structural Indicators										Core Process Indicators									Core Outcome/Impact Indicators								Complementary Structural Indicators											Complementary Process Indicators
	1.Existence of a pharmacovigilance center, department, or unit	2.Existence of a statutory provision (national policy, legislation) or guideline for pharmacovigilance	3.Existence of a medicines regulatory authority or agency (drug therapeutic committee in hospital, or regulatory unit in companies)	4.Existence of any regular financial provision (e.g. statutory budget) for the pharmacovigilance centre	5.The pharmacovigilance centre has human resources to carry out its functions properly	6.Existence of a standard ADR reporting form in the setting which provides for reporting: a.suspected medication errors (MEs); b.suspected counterfeit/substandard medicines; c.therapeutic ineffectiveness; d.suspected misuse, abuse of and/or dependence on medicines, e. ADRs by members of the general public	7.A process is in place for collection, recording and analysis of ADR reports	8.Incorporation of pharmacovigilance into the national curriculum of the various healthcare professions (medical doctors, dentists, pharmacists, nurses or midwives, others)	9.Existence of a newsletter, information bulletin or website for dissemination of pharmacovigilance information	10.Existence of a national ADR or pharmacovigilance advisory committee or an expert committee in the setting capable of providing advice on medicine safety	1.Total number of ADR reports received in the previous calendar year (also expressed as number of ADRs per 100,000 persons in the population)	2.Current total number of reports in the national/regional/local database	3.Percentage of total annual reports acknowledged and/or issued feedback	4.Percentage of total reports subjected to causality assessment in the previous calendar year	5.Percentage of total annual reports satisfactorily completed and submitted to the national pharmacovigilance centre in the previous calendar year and percentage of reports submitted to the national centre that are committed to the WHO database	6.Percentage of total reports attributed to therapeutic ineffectiveness received in the previous calendar year	7.Percentage of reports on medication errors reported in the previous year	8.Percentage of registered pharmaceutical companies having a functional pharmacovigilance system	9.Number of active surveillance activities initiated, ongoing or completed during the past five calendar years	1.Number of signals detected in the past five years by the pharmacovigilance centre	2.Number of regulatory actions taken in the preceding year as a consequence of national pharmacovigilance activities: product label changes; safety warnings to health professionalas and the general public; withdrawals; and restrictions on use	3.Number of medicine-related hospital admissions per 1000 admissions	4.Number of medicine-related deaths per 1000 persons served by the hospital per year	5.Number of medicine-related deaths per 100,000 persons in the population	6.Average cost (US$) of treatment of medicine-related illness	7. Average duration (days) of medicine-related extension of hospital stay	8.Average cost (US$) of medicine-related hospitalisation	1.Existence of dedicated computer for pharmacovigilance activities	2.Existence of a source of data on consumption and prescription of medicines	3.Existence of functioning and accessible communication facilities in the pharmacovigilance centre	4.Existence of a library or other reference source for drug safety information	5.Existence of a computerised case-report management system	6.Existence of a programme (including a laboratory) for monitoring the quality of pharmaceutical products that collaborates with the pharmacovigilance programme	7.Existence of an essential medicines list which is in use	8.Systematic consideration of pharmacovigilance data when developing the main standard treatment guidelines	9.The pharmacovigilance centre organises training courses for healthcare professionals (HCPs) and the general public	10.Avilability of web-based pharmacovigilance training tools for healthcare professionals and the general public	11.Existence of requirements mandating market authorisation holders to submit periodic safety update reports (PSURs)	1.Percentage of healthcare facilities with a functional pharmacovigilance unit (i.e. submitting ≥ 10 reports to the pharmacovigilance centre) in the previous year	2.Percentage of total reports sent in the previous year by the different stakeholders (medical doctors, dentists, pharmacists, nurses or midwives, the general public, manufacturers)	3.Total number of reports received per million population per year	4.Average number of reports per number of health-care providers (medical doctors, dentists, pharmacists, nurses or midwives) per year	5.Percentage of healthcare providers aware of and knowledgeable about ADRs per facility	6.Percentage of patients leaving a health facility aware of ADRs in general	7.Number of face-to-face training sessions in pharmacovigilance organized in the previous year (healthcare professionals (HCPs), the general public)	8.Number of individuals who received face-to-face training in pharmacovigilance in the previous year (healthcare professionals, the general public)	9.Total number of national reports for a specific product per volume of sales of that product in the country (product specific) from the industry	10.Number and percentage of registered products with a pharmacovigilance plan (RMP) and/or a risk management strategy among the marketing authorisation holders (MAHs) in the country	11.Percentage of market authorisation holders who submit periodic safety update reports (PSURs) to the regulatory authority as stipulated in the country
Afghanistan (Qato, 2018)	1	0	1	0	1	1	0	0	0	1	0	0	0	0	0	0	0	0	0	0	0	0	0	0	0	0	0	1	0	1	1	1	0	0	0	1	0	0	0	0	0	0	0	0	0	0	0	0	0
Algeria (Qato 2018; Alshammari et al. 2020)	1	1	1	1	1	1	1	0	1	0	1	0	0	0	0	0	0	0	1	0	1	0	0	0	0	0	0	1	0	1	1	1	1	0	0	1	0	1	0	1	1	0	0	0	0	0	0	0	0
Bahrain (Wilbur 2013)	0	0	0	0	0	0	0	0	0	0	0	0	0	0	0	0	0	0	0	0	0	0	0	0	0	0	0	0	0	0	0	0	0	0	0	0	0	0	0	0	0	0	0	0	0	0	0	0	0
Benin (Allabi and Nwokike 2014)	1	1	1	0	1	1	1	0	0	1	0	0	0	0	0	0	0	1	0	0	0	0	0	0	0	0	0	0	0	0	1	0	1	0	0	1	0	0	0	0	0	0	0	0	0	0	0	0	0
Brazil (Rorig and de Oliveira 2012)	1	1	1	0	0	0	0	0	0	0	0	0	0	0	0	0	0	1	0	0	0	0	0	0	0	0	0	0	0	0	0	0	0	0	0	0	0	0	0	1	0	0	0	0	0	0	0	0	0
Brunei (Chan et al. 2017; Shin et al. 2019)	1	1	0	0	0	1	1	0	1	0	1	1	0	0	0	1	1	0	0	0	0	0	0	0	0	0	0	1	0	1	0	1	0	0	0	0	0	1	0	1	1	0	0	0	0	0	0	0	0
Burkina Faso (Kabore et al. 2013)	1	1	1	1	1	1	1	0	1	1	1	0	0	0	0	0	0	0	1	1	1	0	0	0	0	0	0	1	0	0	1	0	1	0	0	1	0	0	0	0	0	0	0	0	0	0	0	0	0
Cambodia (Suwankesawong et al. 2016; Chan et al. 2017)	1	1	1	0	1	1	1	0	0	1	1	1	0	0	0	0	0	0	0	0	1	0	0	0	0	0	0	0	0	0	0	1	0	0	0	1	0	0	0	0	1	0	0	0	0	0	0	0	0
Chile (Shin et al. 2019)	1	1	0	0	0	1	1	0	1	1	0	0	0	0	0	1	1	0	0	0	1	0	0	0	0	0	0	1	0	0	0	1	0	0	0	0	0	1	0	1	0	0	0	0	0	0	0	0	0
China (Zhang et al. 2019)	1	1	1	1	1	1	1	1	1	0	1	0	0	0	0	0	0	0	0	0	0	0	0	0	0	0	0	1	0	1	1	1	0	0	0	0	0	0	0	0	0	0	0	0	0	0	0	0	0
Comoros (Qato 2018)	1	0	1	0	0	1	0	0	0	0	0	0	0	0	0	0	0	0	0	0	1	0	0	0	0	0	0	0	0	0	1	0	0	0	0	0	0	0	0	0	0	0	0	0	0	0	0	0	0
Djibouti (Qato 2018)	0	0	0	0	0	0	0	0	0	0	0	0	0	0	0	0	0	0	0	0	0	0	0	0	0	0	0	0	0	0	0	0	0	0	0	0	0	0	0	0	0	0	0	0	0	0	0	0	0
Egypt (Wilbur 2013, Qato 2018, Alshammari et al. 2020)	1	1	1	1	1	1	1	1	1	1	1	1	0	0	0	0	0	0	1	0	1	0	0	0	0	0	0	1	0	1	1	1	1	0	0	1	0	1	0	1	1	0	0	0	0	0	0	0	0
Ethiopia (Barry et al. 2020; Barry et al. 2021)	1	1	1	0	1	1	1	1	1	1	1	0	0	1	0	0	0	0	1	0	1	0	0	0	0	0	0	1	0	1	0	1	1	1	1	1	0	1	0	0	1	0	0	0	0	1	0	0	0
India (Maigetter et al. 2015)	1	1	1	0	1	1	0	0	0	1	1	0	0	0	0	0	0	0	0	0	0	0	0	0	0	0	0	0	0	0	0	0	0	0	0	0	0	0	0	0	1	0	0	0	0	0	0	0	0
Indonesia (Suwankesawong et al. 2016; Chan et al. 2017; Shin et al. 2019)	1	1	1	0	1	1	1	0	1	1	1	1	0	0	0	1	1	0	1	1	1	0	0	0	0	0	0	1	0	0	0	1	0	0	0	1	0	1	0	1	1	0	0	0	0	0	0	0	0
Iran (Qato 2018)	1	1	1	0	1	1	1	0	0	0	1	0	0	0	0	0	0	0	1	0	0	0	0	0	0	0	0	1	0	1	1	1	0	0	0	1	0	0	0	0	1	0	0	0	0	0	0	0	0
Iraq (Wilbur 2013; Qato 2018; Alshammari et al. 2020)	1	1	1	1	1	1	1	0	1	1	1	1	0	0	0	0	0	0	1	0	1	0	0	0	0	0	0	1	0	1	1	1	1	0	0	1	0	1	0	1	1	0	0	0	0	0	0	0	0
Jordan (Wilbur 2013; Qato 2018; Alshammari et al. 2020)	1	1	1	1	1	1	1	0	1	0	1	1	0	0	0	0	0	0	0	0	1	0	0	0	0	0	0	1	0	1	1	1	1	0	1	1	0	1	0	1	1	0	0	0	0	0	0	0	0
Kenya (Barry et al. 2020; Barry et al. 2021)	1	1	1	1	1	1	1	0	1	1	1	0	0	1	0	0	0	0	1	1	1	0	0	0	0	0	0	1	0	1	0	1	1	1	1	1	0	0	1	0	1	0	0	0	1	1	0	0	0
Kuwait (Wilbur 2013; Qato 2018; Alshammari et al. 2020)	0	1	1	0	1	1	1	0	1	0	1	0	0	0	0	0	0	0	0	0	1	0	0	0	0	0	0	1	0	1	1	1	1	0	0	1	0	1	0	1	0	0	0	0	0	0	0	0	0
Laos (Suwankesawong et al. 2016; Chan et al. 2017)	1	0	1	0	1	1	1	0	0	0	1	1	0	0	1	0	0	0	0	1	0	0	0	0	0	0	0	1	0	0	0	1	0	0	0	1	0	0	0	0	1	0	0	0	0	0	0	0	0
Lebanon (Wilbur 2013; Qato 2018; Alshammari et al. 2020)	0	1	1	0	1	0	1	0	1	1	1	1	0	0	0	0	0	0	0	0	0	0	0	0	0	0	0	1	0	1	1	1	0	0	0	0	0	1	0	1	0	0	0	0	0	0	0	0	0
Libya (Qato 2018; Alshammari et al. 2020)	1	1	1	1	1	1	1	0	1	0	1	1	0	0	0	0	0	0	0	0	0	0	0	0	0	0	0	0	0	1	0	0	1	0	0	0	0	1	0	1	0	0	0	0	0	0	0	0	0
Malaysia (Suwankesawong et al. 2016; Chan et al. 2017; Shin et al. 2019)	1	1	1	0	1	1	1	0	1	1	1	1	0	0	0	1	1	0	1	1	1	0	0	0	0	0	0	1	0	0	0	1	0	0	0	1	0	1	0	1	1	0	0	0	0	0	0	0	0
Mexico (Shin et al. 2019)	1	1	0	0	0	1	1	0	1	1	0	0	0	0	0	1	0	0	0	0	0	0	0	0	0	0	0	1	0	1	0	1	0	0	0	0	0	1	0	1	0	0	0	0	0	0	0	0	0
Morocco (Qato 2018; Alshammari et al. 2020)	1	1	0	1	1	1	1	0	1	1	1	1	0	0	0	0	0	0	1	0	1	0	0	0	0	0	0	1	0	1	1	1	1	0	0	1	0	1	0	1	1	0	0	0	0	0	0	0	0
Myanmar (Chan et al. 2017)	0	0	0	0	0	0	0	0	0	0	0	0	0	0	0	0	0	0	0	0	0	0	0	0	0	0	0	0	0	0	0	0	0	0	0	0	0	0	0	0	0	0	0	0	0	0	0	0	0
Nigeria (Nwaiwu et al. 2016; Opadeyi et al. 2018, Ejekam et al. 2020)	1	1	1	1	1	1	1	0	1	1	1	1	0	0	1	1	0	0	0	0	0	1	1	0	0	0	0	1	0	0	0	1	0	0	0	1	0	0	0	0	0	0	0	0	0	0	0	0	0
Oman (Wilbur 2013; Qato 2018; Alshammari et al. 2020)	1	1	1	1	1	1	1	0	1	0	1	1	0	0	0	0	0	0	0	0	1	0	0	0	0	0	0	1	0	1	1	1	1	0	0	1	0	1	0	1	1	0	0	0	0	0	0	0	0
Pakistan (Mustafa et al. 2013; Qato 2018)	1	1	1	1	1	0	1	0	1	0	1	0	0	0	0	0	0	0	1	0	1	0	0	0	0	0	0	1	0	1	0	1	0	0	1	0	0	0	0	1	1	0	1	0	0	0	0	0	0
Palestine (Wilbur 2013; Qato 2018; Alshammari et al. 2020)	1	0	1	0	1	1	1	0	1	0	1	1	0	0	0	0	0	0	0	0	1	0	0	0	0	0	0	1	0	1	1	1	1	0	0	0	0	1	0	1	1	0	0	0	0	0	0	0	0
Papua New Guinea (Shin et al. 2019)	1	1	0	0	0	1	1	0	0	0	0	0	0	0	0	0	0	0	0	0	0	0	0	0	0	0	0	1	0	1	0	1	0	0	0	0	0	0	0	1	0	0	0	0	0	0	0	0	0
Peru (Shin et al. 2019)	1	1	0	0	0	1	1	0	1	0	0	0	0	0	0	1	0	0	1	0	1	0	0	0	0	0	0	1	0	1	0	1	0	0	0	0	0	0	0	1	0	0	0	0	0	0	0	0	0
Philippines (Suwankesawong et al. 2016; Chan et al. 2017; Shin et al. 2019)	1	1	1	0	1	1	1	0	1	0	1	1	0	0	0	1	1	0	1	1	1	0	0	0	0	0	0	1	0	1	0	1	0	0	0	1	0	1	0	1	1	0	0	0	0	0	0	0	0
Qatar (Wilbur 2013; Qato 2018)	0	1	1	0	0	1	1	0	0	1	0	0	0	0	0	0	0	0	0	0	0	0	0	0	0	0	0	0	0	0	1	1	0	0	0	1	0	0	0	0	0	0	0	0	0	0	0	0	0
Rwanda (Barry et al. 2020; Barry et al. 2021)	1	1	1	0	1	1	1	0	0	0	0	0	0	0	0	0	0	0	0	0	0	0	0	0	0	0	0	1	0	1	0	1	1	1	1	1	0	0	0	0	0	0	0	0	0	1	0	0	0
Saudi Arabia (Wilbur 2013; Qato 2018; Alshammari et al. 2020)	1	1	1	1	1	1	1	0	1	1	1	1	0	0	0	0	0	0	0	0	0	0	0	0	0	0	0	1	0	1	1	1	1	0	1	1	0	1	0	1	1	0	0	0	0	0	0	0	0
Sierra Leone (Abiri and Johnson 2019)	1	1	1	1	1	1	1	0	1	1	1	0	0	0	0	0	0	0	0	0	0	0	0	0	0	0	0	1	0	1	1	0	1	0	0	1	0	0	0	0	0	0	0	0	0	0	0	0	0
Singapore (Suwankesawong et al. 2016; Chan et al. 2017; Shin et al. 2019)	1	1	1	0	1	1	1	0	1	1	1	1	0	0	0	1	0	0	1	1	1	0	0	0	0	0	0	1	0	0	0	1	0	0	0	0	0	1	0	1	1	0	0	0	0	0	0	0	0
South Africa (Maigetter et al. 2015)	1	1	1	0	1	1	0	0	0	1	1	0	0	0	0	0	0	0	0	0	0	0	0	0	0	0	0	0	0	0	0	0	0	0	0	0	0	1	0	0	1	0	0	0	0	0	0	0	0
Sudan (Qato 2018; Alshammari et al. 2020)	1	1	1	1	1	1	1	0	1	1	1	1	0	0	0	0	0	0	1	0	1	0	0	0	0	0	0	1	0	1	1	1	1	0	0	1	0	1	0	1	1	0	0	0	0	0	0	0	0
Syria (Wilbur 2013)	0	0	0	0	0	0	0	0	0	0	0	0	0	0	0	0	0	0	0	0	0	0	0	0	0	0	0	0	0	0	0	0	0	0	0	0	0	0	0	0	0	0	0	0	0	0	0	0	0
Tanzania (Barry et al. 2020; Barry et al. 2021)	1	1	1	1	1	1	1	0	1	1	1	0	0	1	0	0	0	0	1	1	1	0	0	0	0	0	0	1	0	1	0	1	1	1	1	1	0	1	1	0	1	0	0	0	1	1	0	0	0
Thailand (Kaewpanukrungsi and Anantachoti 2015; Suwankesawong et al. 2016; Chan et al. 2017; Shin et al. 2019)	1	1	1	1	1	1	1	0	1	1	1	1	0	0	0	0	0	0	1	1	1	0	0	0	0	0	0	1	0	0	0	1	0	0	1	1	0	1	1	1	1	0	0	0	0	0	0	0	0
Tunisia (Qato 2018; Alshammari et al. 2020)	1	1	0	1	1	1	1	0	1	1	1	1	0	0	0	0	0	0	0	0	1	0	0	0	0	0	0	1	0	1	1	1	1	0	0	1	0	1	0	1	1	0	0	0	0	0	0	0	0
Uganda (Maigetter et al, 2015)	1	1	1	0	1	1	0	1	1	1	1	0	0	0	0	0	0	0	0	0	0	0	0	0	0	0	0	0	0	0	0	0	0	0	0	1	0	0	0	0	1	0	0	0	0	0	0	0	0
United Arab Emirates (Wilbur 2013; Qato 2018; Alshammari et al. 2020)	1	1	1	1	1	1	1	0	0	1	1	0	0	0	0	0	0	0	0	0	0	0	0	0	0	0	0	1	0	1	1	1	1	0	1	1	0	1	0	1	1	0	0	0	0	0	0	0	0
Vietnam (Suwankesawong et al. 2016; Chan et al. 2017)	1	1	0	0	1	1	1	0	0	1	1	1	0	0	1	0	0	0	0	0	0	0	0	0	0	0	0	1	0	0	0	1	0	0	0	1	0	0	0	0	1	0	0	0	0	0	0	0	0
Yemen (Wilbur 2013; Qato 2018; Alshammari et al. 2020)	1	1	1	0	1	1	1	0	1	0	1	1	0	0	0	0	0	0	1	0	0	0	0	0	0	0	0	1	0	1	0	1	1	0	0	0	0	0	0	1	1	0	0	0	0	0	0	0	0
Zimbabwe (Muringazuva et al. 2017; Mugauri et al. 2018)	1	1	1	0	0	1	1	0	1	0	1	1	1	1	1	0	0	0	0	1	1	0	0	0	0	0	0	1	0	1	0	1	0	0	0	0	0	0	1	0	1	0	1	0	0	0	0	0	0
Total "Yes"	44	43	39	19	38	44	41	4	33	28	37	23	1	4	4	9	5	2	18	10	25	1	1	0	0	0	0	38	0	30	21	38	21	4	9	30	0	25	4	27	30	0	2	0	2	4	0	0	0
Percentage "Yes"	0.862745	0.843137	0.764706	0.372549	0.745098	0.862745	0.803922	0.0784314	0.647059	0.54902	0.72549	0.45098	0.0196078	0.0784314	0.0784314	0.176471	0.0980392	0.0392157	0.352941	0.196078	0.490196	0.0196078	0.0196078	0	0	0	0	0.745098	0	0.588235	0.411765	0.745098	0.411765	0.0784314	0.176471	0.588235	0	0.490196	0.0784314	0.529412	0.588235	0	0.0392157	0	0.0392157	0.0784314	0	0	0
Key:
A (P) indicates "Yes", (O) indicates "No", and (N/A) indicates "Not applicable/No information available".
a: Evaluated in the study/studies as whether or not element is present only
b: Evaluated in the study/studies as whether or not actions performed only
c: Evaluated in the study as whether or not reports sent to WHO
d: Figure(s) for 2014
e: Percentage of companies surveyed monitoring ADRs on a regular basis
f: Number of companies surveyed implementing a pharmacovigilance programme
g: Figure(s) for 2008
h: Number of ADR reports per 100,000 persons in population not provided
i: Evaluated as whether or not national statistical data present only
j: Evaluated as issues of local relevance identified from outside sources
k: Evaluated as whether or not pharmaceutical quality survey carried out in the last year only
l: Evaluated as whether or not quantification of the incidence of medication errors carried out in the last year only
m: Evaluated as whether or not medicine utilisation reviews carried out in the last year only
n: Percentage(s) not provided
o: Figure(s) for 2013 – 2015
p: Average number of reports submitted to WHO yearly from date of establishment to 2018
q: Average number of reports submitted to WHO yearly from 2010 to 2012
r: Figure for 2011
s: Figure for 2009
t: Figures for previous two years
u: Average number of ADR reports per year (in the past five years)
v: Figure(s) for 2010
w: Evaluated as whether or not pharmacovigilance centre is government funded
x: Figures for previous three years
y: Figure for previous year
z: Figure based on number of health facilities in the country in 2015
*: Figure since establishment of pharmacovigilance centre in 2015
#: Evaluated as percentage of total annual reports satisfactorily completed and submitted to the local Pharmacovigilance Centre and percentage of reports committed to National Pharmacovigilance Centre
¶: Evaluated as hospital regularly reporting to MOH to prevent ADRs
§: Reported as average number of signals detected per year in the last five years
†: Evaluated as percentage of health institutes submitting at least one ADR report in 2012
‡: Figure for 2012 – 2016
[truncated: 15 more columns]
