# Supplementary material for: A Systematic Review of Pharmacovigilance Systems in Developing Countries Using the WHO Pharmacovigilance Indicators
Source: Ther Innov Regul Sci. 2022 Jun 3;56(5):717–43. doi: 10.1007/s43441-022-00415-y (PMC9356965; doi:10.1007/s43441-022-00415-y)
Supplement: Supplementary file 5 — Supplementary file5 (XLSX 93 kb) [file 43441_2022_415_MOESM5_ESM.xlsx]

## Sheet: Cover Page
		A systematic review of pharmacovigilance systems in developing countries using the WHO pharmacovigilance indicators
								Hamza Y. Garashi, Douglas T. Steinke, Ellen I. Schafheutle
								Correspondence: hamza.garashi@postgrad.manchester.ac.uk
				Division of Pharmacy and Optometry, School of Health Sciences, Faculty of Biology, Medicine and Health, The University of Manchester, Manchester M13 9PT, UK

## Sheet: Studies
Author(s) and publication date/Assessment Indicator	Core Indicators				Complementary Indicators				Grand Total (out of 63)
	Structure (out of 10)	Process (out of 9)	Outcome (out of 8)	Total (out of 27)	Structure (out of 11)	Process (out of 13)	Outcome (out of 12)	Total (out of 36)
Abiri, O. T. and Johnson, W. C. N. (2019)	10	2	2	14	5	2	6	13	27
Allabi, A. C. and Nwokike, J. (2014)	7	1	1	9	4	0	0	4	13
Alshammari, T. M. et al. (2020)	8	3	1	12	6	1	0	7	19
Barry, A. et al. (2020)	10	4	2	16	9	8	0	17	33
Barry, A. et al. (2021)	6	5	3	14	4	2	0	6	20
Chan, C. L. et al. (2017)	4	2	2	8	2	1	0	3	11
Ejekam C. S. et al. (2020)	9	4	2	15	3	0	0	3	18
Kabore, L. et al. (2013)	9	2	2	13	6	2	6	14	27
Kaewpanukrungsi, W. and Anantachoti, P. (2015)	9	0	2	11	5	0	0	5	16
Maigetter, K. et al. (2015)	9	3	0	12	2	1	0	3	15
Mugauri, H. et al. (2018)	5	5	2	12	2	3	0	5	17
Muringazuva, C. et al. (2017)	5	0	0	5	1	1	0	2	7
Mustafa, G. et al. (2013)	2	0	0	2	1	2	0	3	5
Nwaiwu, O. et al. (2016)	3	0	0	3	0	1	0	1	4
Opadeyi, A. O. et al. (2018)	10	8	8	26	0	0	0	0	26
Qato, D. M. (2018)	9	4	2	15	6	3	0	9	24
Rorig, K. D. V. and de Oliveira, C. L. (2012)	3	1	0	4	0	1	0	1	5
Shin, J. Y. et al. (2019)	6	3	8	17	4	1	0	5	22
Suwankesawong, W. et al. (2016)	6	5	2	13	2	2	0	4	17
Wilbur, K. (2013)	8	3	1	12	4	0	0	4	16
Zhang, X. et al. (2019)	9	1	0	10	4	1	4	9	19
Average number of indicators with reported information	7	2.66667	1.90476	11.5714	3.33333	1.52381	0.761905	5.61905	17.1905
Median number of indicators with reported information	8	3	2	12	4	1	0	4	17

## Sheet: Studies (2)
Author(s) and publication date/Assessment Indicator	Core Indicators			Complementary Indicators			Grand Total (out of 63)
	Structure (out of 10)	Process (out of 9)	Outcome (out of 8)	Structure (out of 11)	Process (out of 13)	Outcome (out of 12)
Barry, A. et al. (2020)	10	4	2	9	8	0	33
Abiri, O. T. and Johnson, W. C. N. (2019)	10	2	2	5	2	6	27
Kabore, L. et al. (2013)	9	2	2	6	2	6	27
Opadeyi, A. O. et al. (2018)	10	8	8	0	0	0	26
Qato, D. M. (2018)	9	4	2	6	3	0	24
Shin, J. Y. et al. (2019)	6	3	8	4	1	0	22
Barry, A. et al. (2021)	6	5	3	4	2	0	20
Alshammari, T. M. et al. (2020)	8	3	1	6	1	0	19
Zhang, X. et al. (2019)	9	1	0	4	1	4	19
Ejekam C. S. et al. (2020)	9	4	2	3	0	0	18
Mugauri, H. et al. (2018)	5	5	2	2	3	0	17
Suwankesawong, W. et al. (2016)	6	5	2	2	2	0	17
Kaewpanukrungsi, W. and Anantachoti, P. (2015)	9	0	2	5	0	0	16
Wilbur, K. (2013)	8	3	1	4	0	0	16
Maigetter, K. et al. (2015)	9	3	0	2	1	0	15
Allabi, A. C. and Nwokike, J. (2014)	7	1	1	4	0	0	13
Chan, C. L. et al. (2017)	4	2	2	2	1	0	11
Muringazuva, C. et al. (2017)	5	0	0	1	1	0	7
Mustafa, G. et al. (2013)	2	0	0	1	2	0	5
Rorig, K. D. V. and de Oliveira, C. L. (2012)	3	1	0	0	1	0	5
Nwaiwu, O. et al. (2016)	3	0	0	0	1	0	4
Average	7	2.66667	1.90476	3.33333	1.52381	0.761905	17.1905
Median	8	3	2	4	1	0	17

## Sheet: Countries
Country/Assessment Indicator	Core Indicators				Complementary Indicators				Grand Total (out of 63)
	Structure (out of 10)	Process (out of 9)	Outcome (out of 8)	Total (out of 27)	Structure (out of 11)	Process (out of 13)	Outcome (out of 12)	Total (out of 36)
Afghanistan	5	0	0	5	5	0	0	5	10
Algeria	8	2	1	11	7	2	0	9	20
Bahrain	0	0	0	0	0	0	0	0	0
Benin	7	1	0	8	3	0	0	3	11
Brazil	3	1	0	4	0	1	0	1	5
Brunei	5	4	0	9	4	2	0	6	15
Burkina Faso	9	2	2	13	4	0	0	4	17
Cambodia	7	2	0	9	3	1	0	4	13
Chile	6	2	1	9	3	1	0	4	13
China	9	1	0	10	4	0	0	4	14
Comoros	3	0	1	4	1	0	0	1	5
Djibouti	0	0	0	0	0	0	0	0	0
Egypt	10	3	1	14	7	2	0	9	23
Ethiopia	9	3	1	13	8	2	0	10	23
India	6	1	0	7	0	1	0	1	8
Indonesia	8	5	2	15	4	2	0	6	21
Iran	6	2	0	8	5	1	0	6	14
Iraq	9	3	1	13	7	2	0	9	22
Jordan	8	2	1	11	8	2	0	10	21
Kenya	9	3	2	14	7	4	0	11	25
Kuwait	7	1	1	9	6	1	0	7	16
Laos	5	3	1	9	3	1	0	4	13
Lebanon	6	2	0	8	5	1	0	6	14
Libya	8	2	0	10	3	1	0	4	14
Malaysia	8	5	2	15	4	2	0	6	21
Mexico	6	1	0	7	4	1	0	5	12
Morocco	8	3	1	12	7	2	0	9	21
Myanmar	0	0	0	0	0	0	0	0	0
Nigeria	9	4	2	15	3	0	0	3	18
Oman	8	2	1	11	7	2	0	9	20
Pakistan	7	2	1	10	4	3	0	7	17
Palestine	6	2	1	9	6	2	0	8	17
Papua New Guinea	4	0	0	4	3	1	0	4	8
Peru	5	2	1	8	3	1	0	4	12
Philippines	7	5	2	14	5	2	0	7	21
Qatar	5	0	0	5	3	0	0	3	8
Rwanda	6	0	0	6	7	1	0	8	14
Saudi Arabia	9	2	0	11	8	2	0	10	21
Sierra Leone	9	1	0	10	5	0	0	5	15
Singapore	8	4	2	14	3	2	0	5	19
South Africa	6	1	0	7	1	1	0	2	9
Sudan	9	3	1	13	7	2	0	9	22
Syria	0	0	0	0	0	0	0	0	0
Tanzania	9	3	2	14	8	4	0	12	26
Thailand	9	3	2	14	5	3	0	8	22
Tunisia	7	3	1	11	7	2	0	9	20
Uganda	8	1	0	9	1	1	0	2	11
United Arab Emirates	8	1	0	9	8	2	0	10	19
Vietnam	6	3	0	9	3	1	0	4	13
Yemen	7	3	0	10	4	2	0	6	16
Zimbabwe	6	5	2	13	3	3	0	6	19
Average	6.52941	2.03922	0.705882	9.27451	4.23529	1.35294	0	5.58824	14.8627
Median	7	2	1	9	4	1	0	6	15

## Sheet: Countries Ranked
Country/Assessment Indicator	Core Indicators			Complementary Indicators			Grand Total (out of 63)
	Structure (out of 10)	Process (out of 9)	Outcome (out of 8)	Structure (out of 11)	Process (out of 13)	Outcome (out of 12)
Tanzania	9	3	2	8	4	0	26
Kenya	9	3	2	7	4	0	25
Egypt	10	3	1	7	2	0	23
Ethiopia	9	3	1	8	2	0	23
Iraq	9	3	1	7	2	0	22
Sudan	9	3	1	7	2	0	22
Thailand	9	3	2	5	3	0	22
Indonesia	8	5	2	4	2	0	21
Jordan	8	2	1	8	2	0	21
Malaysia	8	5	2	4	2	0	21
Morocco	8	3	1	7	2	0	21
Philippines	7	5	2	5	2	0	21
Saudi Arabia	9	2	0	8	2	0	21
Algeria	8	2	1	7	2	0	20
Oman	8	2	1	7	2	0	20
Tunisia	7	3	1	7	2	0	20
Singapore	8	4	2	3	2	0	19
United Arab Emirates	8	1	0	8	2	0	19
Zimbabwe	6	5	2	3	3	0	19
Nigeria	9	4	2	3	0	0	18
Burkina Faso	9	2	2	4	0	0	17
Pakistan	7	2	1	4	3	0	17
Palestine	6	2	1	6	2	0	17
Kuwait	7	1	1	6	1	0	16
Yemen	7	3	0	4	2	0	16
Brunei	5	4	0	4	2	0	15
Sierra Leone	9	1	0	5	0	0	15
China	9	1	0	4	0	0	14
Iran	6	2	0	5	1	0	14
Lebanon	6	2	0	5	1	0	14
Libya	8	2	0	3	1	0	14
Rwanda	6	0	0	7	1	0	14
Cambodia	7	2	0	3	1	0	13
Chile	6	2	1	3	1	0	13
Laos	5	3	1	3	1	0	13
Vietnam	6	3	0	3	1	0	13
Mexico	6	1	0	4	1	0	12
Peru	5	2	1	3	1	0	12
Benin	7	1	0	3	0	0	11
Uganda	8	1	0	1	1	0	11
Afghanistan	5	0	0	5	0	0	10
South Africa	6	1	0	1	1	0	9
India	6	1	0	0	1	0	8
Papua New Guinea	4	0	0	3	1	0	8
Qatar	5	0	0	3	0	0	8
Brazil	3	1	0	0	1	0	5
Comoros	3	0	1	1	0	0	5
Bahrain	0	0	0	0	0	0	0
Djibouti	0	0	0	0	0	0	0
Myanmar	0	0	0	0	0	0	0
Syria	0	0	0	0	0	0	0
Average	6.52941	2.03922	0.705882	4.23529	1.35294	0	14.8627
Median	7	2	1	4	1	0	15

## Sheet: Countries by region
Country/Assessment Indicator	Core Indicators				Complementary Indicators				Grand Total (out of 63)
	Structure (out of 10)	Process (out of 9)	Outcome (out of 8)	Total Core (out of 27)	Structure (out of 11)	Process (out of 13)	Outcome (out of 12)	Total Complementary (out of 36)
Middle East and North Africa
Algeria	8	2	1	11	7	2	0	9	20
Bahrain	0	0	0	0	0	0	0	0	0
Egypt	10	3	1	14	7	2	0	9	23
Iran	6	2	0	8	5	1	0	6	14
Iraq	9	3	1	13	7	2	0	9	22
Jordan	8	2	1	11	8	2	0	10	21
Kuwait	7	1	1	9	6	1	0	7	16
Lebanon	6	2	0	8	5	1	0	6	14
Libya	8	2	0	10	3	1	0	4	14
Morocco	8	3	1	12	7	2	0	9	21
Oman	8	2	1	11	7	2	0	9	20
Palestine	6	2	1	9	6	2	0	8	17
Qatar	5	0	0	5	3	0	0	3	8
Saudi Arabia	9	2	0	11	8	2	0	10	21
Syria	0	0	0	0	0	0	0	0	0
Tunisia	7	3	1	11	7	2	0	9	20
United Arab Emirates	8	1	0	9	8	2	0	10	19
Yemen	7	3	0	10	4	2	0	6	16
Average	6.66667	1.83333	0.5	9	5.44444	1.44444	0	6.88889	15.8889
Median	7.5	2	0.5	10	6.5	2	0	8.5	18
Sub-Saharan Africa
Benin	7	1	0	8	3	0	0	3	11
Burkina Faso	9	2	2	13	4	0	0	4	17
Comoros	3	0	1	4	1	0	0	1	5
Djibouti	0	0	0	0	0	0	0	0	0
Ethiopia	9	3	1	13	8	2	0	10	23
Kenya	9	3	2	14	7	4	0	11	25
Nigeria	9	4	2	15	3	0	0	3	18
Rwanda	6	0	0	6	7	1	0	8	14
Sierra Leone	9	1	0	10	5	0	0	5	15
South Africa	6	1	0	7	1	1	0	2	9
Sudan	9	3	1	13	7	2	0	9	22
Tanzania	9	4	1	14	8	4	0	12	26
Uganda	8	1	0	9	1	1	0	2	11
Zimbabwe	6	5	2	13	3	3	0	6	19
Average	7.07143	2	0.857143	9.92857	4.14286	1.28571	0	5.42857	15.3571
Median	8.5	1.5	1	11.5	3.5	1	0	4.5	16
South Asia
Afghanistan	5	0	0	5	5	0	0	5	10
India	6	1	0	7	0	1	0	1	8
Pakistan	7	2	1	10	4	3	0	7	17
Average	6	1	0.333333	7.33333	3	1.33333	0	4.33333	11.6667
Median	6	1	0	7	4	1	0	5	10
East Asia and the Pacific
Brunei	5	4	0	9	4	2	0	6	15
Cambodia	7	2	0	9	3	1	0	4	13
China	9	1	0	10	4	0	0	4	14
Indonesia	8	5	2	15	4	2	0	6	21
Laos	5	3	1	9	3	1	0	4	13
Malaysia	8	5	2	15	4	2	0	6	21
Myanmar	0	0	0	0	0	0	0	0	0
Papua New Guinea	4	0	0	4	3	1	0	4	8
Philippines	7	5	2	14	5	2	0	7	21
Singapore	8	4	2	14	3	2	0	5	19
Thailand	9	3	2	14	5	3	0	8	22
Vietnam	6	3	0	9	3	1	0	4	13
Average	6.33333	2.91667	0.916667	10.1667	3.41667	1.41667	0	4.83333	15
Median	7	3	0.5	9.5	3.5	1.5	0	4.5	14.5
Latin America and the Caribbean
Brazil	3	1	0	4	0	1	0	1	5
Chile	6	2	1	9	3	1	0	4	13
Mexico	6	1	0	7	4	1	0	5	12
Peru	5	2	1	8	3	1	0	4	12
Average	5	1.5	0.5	7	2.5	1	0	3.5	10.5
Median	5.5	1.5	0.5	7.5	3	1	0	4	12
Overall Average	6.52941	2.05882	0.686275	9.27451	4.23529	1.35294	0	5.58824	14.8627
Overall Median	7	2	1	9	4	1	0	6	15

## Sheet: Countries by region (2)
Country/Assessment Indicator	Core Indicators			Complementary Indicators			Grand Total (out of 63)	Region/Assessment Indicator	Core Indicators						Complementary Indicators
	Structure (out of 10)	Process (out of 9)	Outcome (out of 8)	Structure (out of 11)	Process (out of 13)	Outcome (out of 12)			Structure (out of 10)		Process (out of 9)		Outcome (out of 8)		Structure (out of 11)		Process (out of 13)		Outcome (out of 12)		Overall Score
Middle East and North Africa									Average	Median	Average	Median	Average	Median	Average	Median	Average	Median	Average	Median	Average	Median
								Middle East and North Africa	6.66667	7.5	1.83333	2	0.5	0.5	5.44444	6.5	1.44444	2	0	0	15.8889	18
Algeria	8	2	1	7	2	0	20	Sub-Saharan Africa	7.07143	8.5	2	1.5	0.857143	1	4.14286	3.5	1.28571	1	0	0	15.3571	16
Bahrain	0	0	0	0	0	0	0	South Asia	6	6	1	1	0.333333	0	3	4	1.33333	1	0	0	11.6667	10
Egypt	10	3	1	7	2	0	23	East Asia and the Pacific	6.33333	7	2.91667	3	0.916667	0.5	3.41667	3.5	1.41667	1.5	0	0	15	14.5
Iran	6	2	0	5	1	0	14	Latin America and the Caribbean	5	5.5	1.5	1.5	0.5	0.5	2.5	3	1	1	0	0	10.5	12
Iraq	9	3	1	7	2	0	22
Jordan	8	2	1	8	2	0	21
Kuwait	7	1	1	6	1	0	16
Lebanon	6	2	0	5	1	0	14
Libya	8	2	0	3	1	0	14
Morocco	8	3	1	7	2	0	21
Oman	8	2	1	7	2	0	20
Palestine	6	2	1	6	2	0	17
Qatar	5	0	0	3	0	0	8
Saudi Arabia	9	2	0	8	2	0	21
Syria	0	0	0	0	0	0	0
Tunisia	7	3	1	7	2	0	20
United Arab Emirates	8	1	0	8	2	0	19
Yemen	7	3	0	4	2	0	16
Average	6.66667	1.83333	0.5	5.44444	1.44444	0	15.8889
Median	7.5	2	0.5	6.5	2	0	18
Sub-Saharan Africa
Benin	7	1	0	3	0	0	11
Burkina Faso	9	2	2	4	0	0	17
Comoros	3	0	1	1	0	0	5
Djibouti	0	0	0	0	0	0	0
Ethiopia	9	3	1	8	2	0	23
Kenya	9	3	2	7	4	0	25
Nigeria	9	4	2	3	0	0	18
Rwanda	6	0	0	7	1	0	14
Sierra Leone	9	1	0	5	0	0	15
South Africa	6	1	0	1	1	0	9
Sudan	9	3	1	7	2	0	22
Tanzania	9	4	1	8	4	0	26
Uganda	8	1	0	1	1	0	11
Zimbabwe	6	5	2	3	3	0	19
Average	7.07143	2	0.857143	4.14286	1.28571	0	15.3571
Median	8.5	1.5	1	3.5	1	0	16
South Asia
India	6	1	0	0	1	0	8
Afghanistan	5	0	0	5	0	0	10
Pakistan	7	2	1	4	3	0	17
Average	6	1	0.333333	3	1.33333	0	11.6667
Median	6	1	0	4	1	0	10
East Asia and the Pacific
Brunei	5	4	0	4	2	0	15
Cambodia	7	2	0	3	1	0	13
China	9	1	0	4	0	0	14
Indonesia	8	5	2	4	2	0	21
Laos	5	3	1	3	1	0	13
Malaysia	8	5	2	4	2	0	21
Myanmar	0	0	0	0	0	0	0
Papua New Guinea	4	0	0	3	1	0	8
Philippines	7	5	2	5	2	0	21
Singapore	8	4	2	3	2	0	19
Thailand	9	3	2	5	3	0	22
Vietnam	6	3	0	3	1	0	13
Average	6.33333	2.91667	0.916667	3.41667	1.41667	0	15
Median	7	3	0.5	3.5	1.5	0	14.5
Latin America and the Caribbean
Brazil	3	1	0	0	1	0	5
Chile	6	2	1	3	1	0	13
Mexico	6	1	0	4	1	0	12
Peru	5	2	1	3	1	0	12
Average	5	1.5	0.5	2.5	1	0	10.5
Median	5.5	1.5	0.5	3	1	0	12
Overall Average	6.52941	2.05882	0.686275	4.23529	1.35294	0	14.8627
Overall Median	7	2	1	4	1	0	15

## Sheet: Countries by region (3)
Country/Assessment Indicator	Core Indicators			Complementary Indicators				Assessment Indicator/Region	Middle East and North Africa		Sub-Saharan Africa		South Asia		East Asia and the Pacific		Latin America and the Caribbean
	Structure (out of 10)	Process (out of 9)	Outcome (out of 8)	Structure (out of 11)	Process (out of 13)	Outcome (out of 12)	Grand Total (out of 63)	Core Indicators	Average	Median	Average	Median	Average	Median	Average	Median	Average	Median
Middle East and North Africa								Structure (out of 10)	6.66667	7.5	7.07143	8.5	6	6	6.33333	7	5	5.5
								Process (out of 9)	1.83333	2	2	1.5	1	1	2.91667	3	1.5	1.5
Algeria	8	2	1	7	2	0	20	Outcome (out of 8)	0.5	0.5	0.857143	1	0.333333	0	0.916667	0.5	0.5	0.5
Bahrain	0	0	0	0	0	0	0	Complementary Indicators	Average	Median	Average	Median	Average	Median	Average	Median	Average	Median
Egypt	10	3	1	7	2	0	23	Structure (out of 11)	5.44444	6.5	4.14286	3.5	3	4	3.41667	3.5	2.5	3
Iran	6	2	0	5	1	0	14	Process (out of 13)	1.44444	2	1.28571	1	1.33333	1	1.41667	1.5	1	1
Iraq	9	3	1	7	2	0	22	Outcome (out of 12)	0	0	0	0	0	0	0	0	0	0
Jordan	8	2	1	8	2	0	21	Overall Score (out of 63)	15.8889	18	15.3571	16	11.6667	10	15	14.5	10.5	12
Kuwait	7	1	1	6	1	0	16
Lebanon	6	2	0	5	1	0	14
Libya	8	2	0	3	1	0	14	Region		Middle East and North Africa		Sub-Saharan Africa		South Asia		East Asia and the Pacific		Latin America and the Caribbean
Morocco	8	3	1	7	2	0	21	Assessment Indicators
Oman	8	2	1	7	2	0	20	Core Indicators
Palestine	6	2	1	6	2	0	17	Structure (out of 10)	Average	6.66667		7.07143		6		6.33333		5
Qatar	5	0	0	3	0	0	8		Median	7.5		8.5		6		7		5.5
Saudi Arabia	9	2	0	8	2	0	21	Process (out of 9)	Average	1.83333		2		1		2.91667		1.5
Syria	0	0	0	0	0	0	0		Median	2		1.5		1		3		1.5
Tunisia	7	3	1	7	2	0	20	Outcome (out of 8)	Average	0.5		0.857143		0.333333		0.916667		0.5
United Arab Emirates	8	1	0	8	2	0	19		Median	0.5		1		0		0.5		0.5
Yemen	7	3	0	4	2	0	16	Complementary Indicators
Average	6.66667	1.83333	0.5	5.44444	1.44444	0	15.8889	Structure (out of 11)	Average	5.44444		4.14286		3		3.41667		2.5
Median	7.5	2	0.5	6.5	2	0	18		Median	6.5		3.5		4		3.5		3
Sub-Saharan Africa								Process (out of 13)	Average	1.44444		1.28571		1.33333		1.41667		1
Benin	7	1	0	3	0	0	11		Median	2		1		1		1.5		1
Burkina Faso	9	2	2	4	0	0	17	Outcome (out of 12)	Average	0		0		0		0		0
Comoros	3	0	1	1	0	0	5		Median	0		0		0		0		0
Djibouti	0	0	0	0	0	0	0	Overall Score (out of 63)	Average	15.8889		15.3571		11.6667		15		10.5
Ethiopia	9	3	1	8	2	0	23		Median	18		16		10		14.5		12
Kenya	9	3	2	7	4	0	25
Nigeria	9	4	2	3	0	0	18	Assessment Indicator/Region	Middle East and North Africa		Sub-Saharan Africa		South Asia		East Asia and the Pacific		Latin America and the Caribbean
Rwanda	6	0	0	7	1	0	14		Average	Median	Average	Median	Average	Median	Average	Median	Average	Median
Sierra Leone	9	1	0	5	0	0	15	Core Structure (out of 10)	6.66667	7.5	7.07143	8.5	6	6	6.33333	7	5	5.5
South Africa	6	1	0	1	1	0	9	Core Process (out of 9)	1.83333	2	2	1.5	1	1	2.91667	3	1.5	1.5
Sudan	9	3	1	7	2	0	22	Core Outcome (out of 8)	0.5	0.5	0.857143	1	0.333333	0	0.916667	0.5	0.5	0.5
Tanzania	9	4	1	8	4	0	26	Complementary Structure (out of 11)	5.44444	6.5	3.28092	3.5	3	4	3.41667	3.5	2.5	3
Uganda	8	1	0	1	1	0	11	Complementary Process (out of 13)	1.44444	2	1.28571	1	1.33333	1	1.41667	1.5	1	1
Zimbabwe	6	5	2	3	3	0	19	Complementary Outcome (out of 12)	0	0	0	0	0	0	0	0	0	0
Average	7.07143	2	0.857143	4.14286	1.28571	0	15.3571
Median	8.5	1.5	1	3.5	1	0	16
South Asia
India	6	1	0	0	1	0	8
Afghanistan	5	0	0	5	0	0	10
Pakistan	7	2	1	4	3	0	17
Average	6	1	0.333333	3	1.33333	0	11.6667
Median	6	1	0	4	1	0	10
East Asia and the Pacific
Brunei	5	4	0	4	2	0	15
Cambodia	7	2	0	3	1	0	13
China	9	1	0	4	0	0	14
Indonesia	8	5	2	4	2	0	21
Laos	5	3	1	3	1	0	13
Malaysia	8	5	2	4	2	0	21
Myanmar	0	0	0	0	0	0	0
Papua New Guinea	4	0	0	3	1	0	8
Philippines	7	5	2	5	2	0	21
Singapore	8	4	2	3	2	0	19
Thailand	9	3	2	5	3	0	22
Vietnam	6	3	0	3	1	0	13
Average	6.33333	2.91667	0.916667	3.41667	1.41667	0	15
Median	7	3	0.5	3.5	1.5	0	14.5
Latin America and the Caribbean
Brazil	3	1	0	0	1	0	5
Chile	6	2	1	3	1	0	13
Mexico	6	1	0	4	1	0	12
Peru	5	2	1	3	1	0	12
Average	5	1.5	0.5	2.5	1	0	10.5
Median	5.5	1.5	0.5	3	1	0	12
Overall Average	6.52941	2.05882	0.686275	4.23529	1.35294	0	14.8627
Overall Median	7	2	1	4	1	0	15
